# Supplementary material for: Hidden impacts of conservation management on fertility of the critically endangered kākāpō
Source: PeerJ. 2023 Feb 3;11:e14675. doi: 10.7717/peerj.14675 (PMC9901309; doi:10.7717/peerj.14675)
Supplement: Supplemental Information 1 — Information on each kākāpō clutch since 1990 and the number of kākāpō on each island, and R Markdown code and results to run the Bayesian model and calculate correlations between kākāpō abundance and frequency of multiple matings. [file peerj-11-14675-s001.zip]

Archive with 12 entries (11 files):
- Supplemental_Data/
- __MACOSX/._Supplemental_Data
- Supplemental_Data/.DS_Store
- __MACOSX/Supplemental_Data/._.DS_Store
- Supplemental_Data/Supplemental_Data_S3.html
- __MACOSX/Supplemental_Data/._Supplemental_Data_S3.html
- Supplemental_Data/Supplemental_Data_S2.csv
- __MACOSX/Supplemental_Data/._Supplemental_Data_S2.csv
- Supplemental_Data/Supplemental_Data_S1.csv
- __MACOSX/Supplemental_Data/._Supplemental_Data_S1.csv
- Supplemental_Data/Supplemental_Data_S3.Rmd
- __MACOSX/Supplemental_Data/._Supplemental_Data_S3.Rmd
