# Supplementary material for: Hidden impacts of conservation management on fertility of the critically endangered kākāpō
Source: PeerJ. 2023 Feb 3;11:e14675. doi: 10.7717/peerj.14675 (PMC9901309; doi:10.7717/peerj.14675)
Supplement: Supplemental Information 1 — Information on each kākāpō clutch since 1990 and the number of kākāpō on each island, and R Markdown code and results to run the Bayesian model and calculate correlations between kākāpō abundance and frequency of multiple matings. [file peerj-11-14675-s001.zip › Supplemental_Data/Supplemental_Data_S2.csv]

date	Island	Sex	ageClass	Freq	year
1990-01-01	Hauturu	Female	Adult	9	1990
1990-01-01	Maud	Female	Adult	0	1990
1990-01-01	Stewart	Female	Adult	1	1990
1990-01-01	Whenua Hou	Female	Adult	8	1990
1990-01-01	Hauturu	Male	Adult	12	1990
1990-01-01	Maud	Male	Adult	1	1990
1990-01-01	Stewart	Male	Adult	3	1990
1990-01-01	Whenua Hou	Male	Adult	17	1990
1991-01-01	Hauturu	Female	Adult	9	1991
1991-01-01	Maud	Female	Adult	0	1991
1991-01-01	Stewart	Female	Adult	0	1991
1991-01-01	Whenua Hou	Female	Adult	9	1991
1991-01-01	Hauturu	Male	Adult	12	1991
1991-01-01	Maud	Male	Adult	3	1991
1991-01-01	Stewart	Male	Adult	2	1991
1991-01-01	Whenua Hou	Male	Adult	17	1991
1992-01-01	Hauturu	Female	Adult	8	1992
1992-01-01	Maud	Female	Adult	2	1992
1992-01-01	Stewart	Female	Adult	0	1992
1992-01-01	Whenua Hou	Female	Adult	9	1992
1992-01-01	Hauturu	Male	Adult	12	1992
1992-01-01	Maud	Male	Adult	3	1992
1992-01-01	Stewart	Male	Adult	1	1992
1992-01-01	Whenua Hou	Male	Adult	17	1992
1992-01-01	Hauturu	Female	Juvenile	0	1992
1992-01-01	Maud	Female	Juvenile	0	1992
1992-01-01	Stewart	Female	Juvenile	0	1992
1992-01-01	Whenua Hou	Female	Juvenile	0	1992
1992-01-01	Hauturu	Male	Juvenile	2	1992
1992-01-01	Maud	Male	Juvenile	0	1992
1992-01-01	Stewart	Male	Juvenile	0	1992
1992-01-01	Whenua Hou	Male	Juvenile	0	1992
1993-01-01	Hauturu	Female	Adult	8	1993
1993-01-01	Mana	Female	Adult	0	1993
1993-01-01	Maud	Female	Adult	2	1993
1993-01-01	Stewart	Female	Adult	0	1993
1993-01-01	Whenua Hou	Female	Adult	10	1993
1993-01-01	Hauturu	Male	Adult	10	1993
1993-01-01	Mana	Male	Adult	1	1993
1993-01-01	Maud	Male	Adult	3	1993
1993-01-01	Stewart	Male	Adult	1	1993
1993-01-01	Whenua Hou	Male	Adult	17	1993
1993-01-01	Hauturu	Female	Juvenile	0	1993
1993-01-01	Mana	Female	Juvenile	0	1993
1993-01-01	Maud	Female	Juvenile	1	1993
1993-01-01	Stewart	Female	Juvenile	0	1993
1993-01-01	Whenua Hou	Female	Juvenile	0	1993
1993-01-01	Hauturu	Male	Juvenile	2	1993
1993-01-01	Mana	Male	Juvenile	0	1993
1993-01-01	Maud	Male	Juvenile	0	1993
1993-01-01	Stewart	Male	Juvenile	0	1993
1993-01-01	Whenua Hou	Male	Juvenile	0	1993
1994-01-01	Hauturu	Female	Adult	8	1994
1994-01-01	Maud	Female	Adult	2	1994
1994-01-01	Stewart	Female	Adult	0	1994
1994-01-01	Whenua Hou	Female	Adult	10	1994
1994-01-01	Hauturu	Male	Adult	10	1994
1994-01-01	Maud	Male	Adult	3	1994
1994-01-01	Stewart	Male	Adult	1	1994
1994-01-01	Whenua Hou	Male	Adult	17	1994
1994-01-01	Hauturu	Female	Juvenile	0	1994
1994-01-01	Maud	Female	Juvenile	1	1994
1994-01-01	Stewart	Female	Juvenile	0	1994
1994-01-01	Whenua Hou	Female	Juvenile	0	1994
1994-01-01	Hauturu	Male	Juvenile	2	1994
1994-01-01	Maud	Male	Juvenile	0	1994
1994-01-01	Stewart	Male	Juvenile	0	1994
1994-01-01	Whenua Hou	Male	Juvenile	0	1994
1995-01-01	Hauturu	Female	Adult	8	1995
1995-01-01	Maud	Female	Adult	2	1995
1995-01-01	Stewart	Female	Adult	0	1995
1995-01-01	Whenua Hou	Female	Adult	10	1995
1995-01-01	Hauturu	Male	Adult	9	1995
1995-01-01	Maud	Male	Adult	3	1995
1995-01-01	Stewart	Male	Adult	1	1995
1995-01-01	Whenua Hou	Male	Adult	17	1995
1995-01-01	Hauturu	Female	Juvenile	0	1995
1995-01-01	Maud	Female	Juvenile	1	1995
1995-01-01	Stewart	Female	Juvenile	0	1995
1995-01-01	Whenua Hou	Female	Juvenile	0	1995
1995-01-01	Hauturu	Male	Juvenile	2	1995
1995-01-01	Maud	Male	Juvenile	0	1995
1995-01-01	Stewart	Male	Juvenile	0	1995
1995-01-01	Whenua Hou	Male	Juvenile	0	1995
1996-01-01	Hauturu	Female	Adult	8	1996
1996-01-01	Maud	Female	Adult	2	1996
1996-01-01	Stewart	Female	Adult	0	1996
1996-01-01	Whenua Hou	Female	Adult	10	1996
1996-01-01	Hauturu	Male	Adult	9	1996
1996-01-01	Maud	Male	Adult	3	1996
1996-01-01	Stewart	Male	Adult	1	1996
1996-01-01	Whenua Hou	Male	Adult	17	1996
1996-01-01	Hauturu	Female	Juvenile	0	1996
1996-01-01	Maud	Female	Juvenile	1	1996
1996-01-01	Stewart	Female	Juvenile	0	1996
1996-01-01	Whenua Hou	Female	Juvenile	0	1996
1996-01-01	Hauturu	Male	Juvenile	2	1996
1996-01-01	Maud	Male	Juvenile	0	1996
1996-01-01	Stewart	Male	Juvenile	0	1996
1996-01-01	Whenua Hou	Male	Juvenile	0	1996
1997-01-01	Hauturu	Female	Adult	7	1997
1997-01-01	Maud	Female	Adult	3	1997
1997-01-01	Pearl	Female	Adult	0	1997
1997-01-01	Stewart	Female	Adult	0	1997
1997-01-01	Whenua Hou	Female	Adult	10	1997
1997-01-01	Hauturu	Male	Adult	8	1997
1997-01-01	Maud	Male	Adult	4	1997
1997-01-01	Pearl	Male	Adult	2	1997
1997-01-01	Stewart	Male	Adult	1	1997
1997-01-01	Whenua Hou	Male	Adult	17	1997
1997-01-01	Hauturu	Female	Juvenile	0	1997
1997-01-01	Maud	Female	Juvenile	1	1997
1997-01-01	Pearl	Female	Juvenile	0	1997
1997-01-01	Stewart	Female	Juvenile	0	1997
1997-01-01	Whenua Hou	Female	Juvenile	0	1997
1997-01-01	Hauturu	Male	Juvenile	0	1997
1997-01-01	Maud	Male	Juvenile	0	1997
1997-01-01	Pearl	Male	Juvenile	0	1997
1997-01-01	Stewart	Male	Juvenile	0	1997
1997-01-01	Whenua Hou	Male	Juvenile	0	1997
1998-01-01	Hauturu	Female	Adult	5	1998
1998-01-01	Maud	Female	Adult	3	1998
1998-01-01	Pearl	Female	Adult	0	1998
1998-01-01	Stewart	Female	Adult	0	1998
1998-01-01	Whenua Hou	Female	Adult	14	1998
1998-01-01	Hauturu	Male	Adult	8	1998
1998-01-01	Maud	Male	Adult	4	1998
1998-01-01	Pearl	Male	Adult	3	1998
1998-01-01	Stewart	Male	Adult	1	1998
1998-01-01	Whenua Hou	Male	Adult	16	1998
1998-01-01	Hauturu	Female	Juvenile	0	1998
1998-01-01	Maud	Female	Juvenile	0	1998
1998-01-01	Pearl	Female	Juvenile	0	1998
1998-01-01	Stewart	Female	Juvenile	0	1998
1998-01-01	Whenua Hou	Female	Juvenile	0	1998
1998-01-01	Hauturu	Male	Juvenile	0	1998
1998-01-01	Maud	Male	Juvenile	0	1998
1998-01-01	Pearl	Male	Juvenile	0	1998
1998-01-01	Stewart	Male	Juvenile	0	1998
1998-01-01	Whenua Hou	Male	Juvenile	3	1998
1999-01-01	Anchorage	Female	Adult	0	1999
1999-01-01	Hauturu	Female	Adult	2	1999
1999-01-01	Maud	Female	Adult	7	1999
1999-01-01	Nukuwaiata	Female	Adult	0	1999
1999-01-01	Pearl	Female	Adult	13	1999
1999-01-01	Stewart	Female	Adult	0	1999
1999-01-01	Whenua Hou	Female	Adult	0	1999
1999-01-01	Anchorage	Male	Adult	6	1999
1999-01-01	Hauturu	Male	Adult	5	1999
1999-01-01	Maud	Male	Adult	4	1999
1999-01-01	Nukuwaiata	Male	Adult	3	1999
1999-01-01	Pearl	Male	Adult	10	1999
1999-01-01	Stewart	Male	Adult	1	1999
1999-01-01	Whenua Hou	Male	Adult	2	1999
1999-01-01	Anchorage	Female	Juvenile	0	1999
1999-01-01	Hauturu	Female	Juvenile	0	1999
1999-01-01	Maud	Female	Juvenile	1	1999
1999-01-01	Nukuwaiata	Female	Juvenile	0	1999
1999-01-01	Pearl	Female	Juvenile	0	1999
1999-01-01	Stewart	Female	Juvenile	0	1999
1999-01-01	Whenua Hou	Female	Juvenile	0	1999
1999-01-01	Anchorage	Male	Juvenile	0	1999
1999-01-01	Hauturu	Male	Juvenile	0	1999
1999-01-01	Maud	Male	Juvenile	2	1999
1999-01-01	Nukuwaiata	Male	Juvenile	0	1999
1999-01-01	Pearl	Male	Juvenile	3	1999
1999-01-01	Stewart	Male	Juvenile	0	1999
1999-01-01	Whenua Hou	Male	Juvenile	0	1999
2000-01-01	Hauturu	Female	Adult	1	2000
2000-01-01	Maud	Female	Adult	8	2000
2000-01-01	Nukuwaiata	Female	Adult	0	2000
2000-01-01	Pearl	Female	Adult	0	2000
2000-01-01	Stewart	Female	Adult	0	2000
2000-01-01	Whenua Hou	Female	Adult	13	2000
2000-01-01	Hauturu	Male	Adult	0	2000
2000-01-01	Maud	Male	Adult	4	2000
2000-01-01	Nukuwaiata	Male	Adult	3	2000
2000-01-01	Pearl	Male	Adult	5	2000
2000-01-01	Stewart	Male	Adult	1	2000
2000-01-01	Whenua Hou	Male	Adult	18	2000
2000-01-01	Hauturu	Female	Juvenile	0	2000
2000-01-01	Maud	Female	Juvenile	2	2000
2000-01-01	Nukuwaiata	Female	Juvenile	0	2000
2000-01-01	Pearl	Female	Juvenile	0	2000
2000-01-01	Stewart	Female	Juvenile	0	2000
2000-01-01	Whenua Hou	Female	Juvenile	3	2000
2000-01-01	Hauturu	Male	Juvenile	0	2000
2000-01-01	Maud	Male	Juvenile	4	2000
2000-01-01	Nukuwaiata	Male	Juvenile	0	2000
2000-01-01	Pearl	Male	Juvenile	0	2000
2000-01-01	Stewart	Male	Juvenile	0	2000
2000-01-01	Whenua Hou	Male	Juvenile	3	2000
2001-01-01	Hauturu	Female	Adult	1	2001
2001-01-01	Maud	Female	Adult	9	2001
2001-01-01	Nukuwaiata	Female	Adult	0	2001
2001-01-01	Pearl	Female	Adult	0	2001
2001-01-01	Stewart	Female	Adult	0	2001
2001-01-01	Whenua Hou	Female	Adult	12	2001
2001-01-01	Hauturu	Male	Adult	0	2001
2001-01-01	Maud	Male	Adult	4	2001
2001-01-01	Nukuwaiata	Male	Adult	3	2001
2001-01-01	Pearl	Male	Adult	5	2001
2001-01-01	Stewart	Male	Adult	1	2001
2001-01-01	Whenua Hou	Male	Adult	18	2001
2001-01-01	Hauturu	Female	Juvenile	0	2001
2001-01-01	Maud	Female	Juvenile	2	2001
2001-01-01	Nukuwaiata	Female	Juvenile	0	2001
2001-01-01	Pearl	Female	Juvenile	0	2001
2001-01-01	Stewart	Female	Juvenile	0	2001
2001-01-01	Whenua Hou	Female	Juvenile	3	2001
2001-01-01	Hauturu	Male	Juvenile	0	2001
2001-01-01	Maud	Male	Juvenile	3	2001
2001-01-01	Nukuwaiata	Male	Juvenile	0	2001
2001-01-01	Pearl	Male	Juvenile	0	2001
2001-01-01	Stewart	Male	Juvenile	0	2001
2001-01-01	Whenua Hou	Male	Juvenile	4	2001
2002-01-01	Hauturu	Female	Adult	1	2002
2002-01-01	Maud	Female	Adult	0	2002
2002-01-01	Pearl	Female	Adult	0	2002
2002-01-01	Stewart	Female	Adult	0	2002
2002-01-01	Whenua Hou	Female	Adult	21	2002
2002-01-01	Hauturu	Male	Adult	0	2002
2002-01-01	Maud	Male	Adult	4	2002
2002-01-01	Pearl	Male	Adult	6	2002
2002-01-01	Stewart	Male	Adult	1	2002
2002-01-01	Whenua Hou	Male	Adult	20	2002
2002-01-01	Hauturu	Female	Juvenile	0	2002
2002-01-01	Maud	Female	Juvenile	2	2002
2002-01-01	Pearl	Female	Juvenile	0	2002
2002-01-01	Stewart	Female	Juvenile	0	2002
2002-01-01	Whenua Hou	Female	Juvenile	3	2002
2002-01-01	Hauturu	Male	Juvenile	0	2002
2002-01-01	Maud	Male	Juvenile	3	2002
2002-01-01	Pearl	Male	Juvenile	1	2002
2002-01-01	Stewart	Male	Juvenile	0	2002
2002-01-01	Whenua Hou	Male	Juvenile	3	2002
2003-01-01	Hauturu	Female	Adult	1	2003
2003-01-01	Maud	Female	Adult	0	2003
2003-01-01	Pearl	Female	Adult	0	2003
2003-01-01	Te Kakahu	Female	Adult	8	2003
2003-01-01	Whenua Hou	Female	Adult	13	2003
2003-01-01	Hauturu	Male	Adult	0	2003
2003-01-01	Maud	Male	Adult	1	2003
2003-01-01	Pearl	Male	Adult	7	2003
2003-01-01	Te Kakahu	Male	Adult	5	2003
2003-01-01	Whenua Hou	Male	Adult	20	2003
2003-01-01	Hauturu	Female	Juvenile	0	2003
2003-01-01	Maud	Female	Juvenile	1	2003
2003-01-01	Pearl	Female	Juvenile	0	2003
2003-01-01	Te Kakahu	Female	Juvenile	1	2003
2003-01-01	Whenua Hou	Female	Juvenile	18	2003
2003-01-01	Hauturu	Male	Juvenile	0	2003
2003-01-01	Maud	Male	Juvenile	3	2003
2003-01-01	Pearl	Male	Juvenile	0	2003
2003-01-01	Te Kakahu	Male	Juvenile	0	2003
2003-01-01	Whenua Hou	Male	Juvenile	10	2003
2004-01-01	Hauturu	Female	Adult	1	2004
2004-01-01	Pearl	Female	Adult	0	2004
2004-01-01	Te Kakahu	Female	Adult	9	2004
2004-01-01	Whenua Hou	Female	Adult	13	2004
2004-01-01	Hauturu	Male	Adult	0	2004
2004-01-01	Pearl	Male	Adult	7	2004
2004-01-01	Te Kakahu	Male	Adult	7	2004
2004-01-01	Whenua Hou	Male	Adult	21	2004
2004-01-01	Hauturu	Female	Juvenile	0	2004
2004-01-01	Pearl	Female	Juvenile	0	2004
2004-01-01	Te Kakahu	Female	Juvenile	1	2004
2004-01-01	Whenua Hou	Female	Juvenile	18	2004
2004-01-01	Hauturu	Male	Juvenile	0	2004
2004-01-01	Pearl	Male	Juvenile	0	2004
2004-01-01	Te Kakahu	Male	Juvenile	2	2004
2004-01-01	Whenua Hou	Male	Juvenile	9	2004
2005-01-01	Hauturu	Female	Adult	1	2005
2005-01-01	Massey Uni	Female	Adult	0	2005
2005-01-01	Pearl	Female	Adult	0	2005
2005-01-01	Te Kakahu	Female	Adult	1	2005
2005-01-01	Whenua Hou	Female	Adult	25	2005
2005-01-01	Hauturu	Male	Adult	0	2005
2005-01-01	Massey Uni	Male	Adult	0	2005
2005-01-01	Pearl	Male	Adult	11	2005
2005-01-01	Te Kakahu	Male	Adult	7	2005
2005-01-01	Whenua Hou	Male	Adult	19	2005
2005-01-01	Hauturu	Female	Juvenile	0	2005
2005-01-01	Massey Uni	Female	Juvenile	1	2005
2005-01-01	Pearl	Female	Juvenile	0	2005
2005-01-01	Te Kakahu	Female	Juvenile	10	2005
2005-01-01	Whenua Hou	Female	Juvenile	1	2005
2005-01-01	Hauturu	Male	Juvenile	0	2005
2005-01-01	Massey Uni	Male	Juvenile	0	2005
2005-01-01	Pearl	Male	Juvenile	0	2005
2005-01-01	Te Kakahu	Male	Juvenile	5	2005
2005-01-01	Whenua Hou	Male	Juvenile	4	2005
2006-01-01	Anchor	Female	Adult	0	2006
2006-01-01	Hauturu	Female	Adult	1	2006
2006-01-01	Maud	Female	Adult	0	2006
2006-01-01	Whenua Hou	Female	Adult	26	2006
2006-01-01	Anchor	Male	Adult	12	2006
2006-01-01	Hauturu	Male	Adult	0	2006
2006-01-01	Maud	Male	Adult	1	2006
2006-01-01	Whenua Hou	Male	Adult	23	2006
2006-01-01	Anchor	Female	Juvenile	10	2006
2006-01-01	Hauturu	Female	Juvenile	0	2006
2006-01-01	Maud	Female	Juvenile	0	2006
2006-01-01	Whenua Hou	Female	Juvenile	5	2006
2006-01-01	Anchor	Male	Juvenile	9	2006
2006-01-01	Hauturu	Male	Juvenile	0	2006
2006-01-01	Maud	Male	Juvenile	0	2006
2006-01-01	Whenua Hou	Male	Juvenile	1	2006
2007-01-01	Anchor	Female	Adult	0	2007
2007-01-01	Hauturu	Female	Adult	1	2007
2007-01-01	Ulva	Female	Adult	0	2007
2007-01-01	Whenua Hou	Female	Adult	26	2007
2007-01-01	Anchor	Male	Adult	12	2007
2007-01-01	Hauturu	Male	Adult	0	2007
2007-01-01	Ulva	Male	Adult	1	2007
2007-01-01	Whenua Hou	Male	Adult	23	2007
2007-01-01	Anchor	Female	Juvenile	10	2007
2007-01-01	Hauturu	Female	Juvenile	0	2007
2007-01-01	Ulva	Female	Juvenile	0	2007
2007-01-01	Whenua Hou	Female	Juvenile	5	2007
2007-01-01	Anchor	Male	Juvenile	9	2007
2007-01-01	Hauturu	Male	Juvenile	0	2007
2007-01-01	Ulva	Male	Juvenile	0	2007
2007-01-01	Whenua Hou	Male	Juvenile	1	2007
2008-01-01	Anchor	Female	Adult	0	2008
2008-01-01	Hauturu	Female	Adult	1	2008
2008-01-01	Whenua Hou	Female	Adult	38	2008
2008-01-01	Anchor	Male	Adult	21	2008
2008-01-01	Hauturu	Male	Adult	0	2008
2008-01-01	Whenua Hou	Male	Adult	24	2008
2008-01-01	Anchor	Female	Juvenile	0	2008
2008-01-01	Hauturu	Female	Juvenile	0	2008
2008-01-01	Whenua Hou	Female	Juvenile	3	2008
2008-01-01	Anchor	Male	Juvenile	0	2008
2008-01-01	Hauturu	Male	Juvenile	0	2008
2008-01-01	Whenua Hou	Male	Juvenile	1	2008
2009-01-01	Anchor	Female	Adult	0	2009
2009-01-01	Hauturu	Female	Adult	1	2009
2009-01-01	Whenua Hou	Female	Adult	38	2009
2009-01-01	Anchor	Male	Adult	14	2009
2009-01-01	Hauturu	Male	Adult	0	2009
2009-01-01	Whenua Hou	Male	Adult	29	2009
2009-01-01	Anchor	Female	Juvenile	0	2009
2009-01-01	Hauturu	Female	Juvenile	0	2009
2009-01-01	Whenua Hou	Female	Juvenile	6	2009
2009-01-01	Anchor	Male	Juvenile	1	2009
2009-01-01	Hauturu	Male	Juvenile	0	2009
2009-01-01	Whenua Hou	Male	Juvenile	3	2009
2010-01-01	Anchor	Female	Adult	13	2010
2010-01-01	Hauturu	Female	Adult	1	2010
2010-01-01	North Island	Female	Adult	0	2010
2010-01-01	Whenua Hou	Female	Adult	25	2010
2010-01-01	Anchor	Male	Adult	18	2010
2010-01-01	Hauturu	Male	Adult	0	2010
2010-01-01	North Island	Male	Adult	0	2010
2010-01-01	Whenua Hou	Male	Adult	25	2010
2010-01-01	Anchor	Female	Juvenile	9	2010
2010-01-01	Hauturu	Female	Juvenile	0	2010
2010-01-01	North Island	Female	Juvenile	1	2010
2010-01-01	Whenua Hou	Female	Juvenile	9	2010
2010-01-01	Anchor	Male	Juvenile	8	2010
2010-01-01	Hauturu	Male	Juvenile	0	2010
2010-01-01	North Island	Male	Juvenile	0	2010
2010-01-01	Whenua Hou	Male	Juvenile	16	2010
2011-01-01	Anchor	Female	Adult	15	2011
2011-01-01	Hauturu	Female	Adult	1	2011
2011-01-01	Maud	Female	Adult	0	2011
2011-01-01	Te Kakahu	Female	Adult	0	2011
2011-01-01	Whenua Hou	Female	Adult	25	2011
2011-01-01	Anchor	Male	Adult	15	2011
2011-01-01	Hauturu	Male	Adult	0	2011
2011-01-01	Maud	Male	Adult	1	2011
2011-01-01	Te Kakahu	Male	Adult	5	2011
2011-01-01	Whenua Hou	Male	Adult	21	2011
2011-01-01	Anchor	Female	Juvenile	8	2011
2011-01-01	Hauturu	Female	Juvenile	0	2011
2011-01-01	Maud	Female	Juvenile	0	2011
2011-01-01	Te Kakahu	Female	Juvenile	0	2011
2011-01-01	Whenua Hou	Female	Juvenile	8	2011
2011-01-01	Anchor	Male	Juvenile	3	2011
2011-01-01	Hauturu	Male	Juvenile	0	2011
2011-01-01	Maud	Male	Juvenile	0	2011
2011-01-01	Te Kakahu	Male	Juvenile	3	2011
2011-01-01	Whenua Hou	Male	Juvenile	17	2011
2012-01-01	Anchor	Female	Adult	13	2012
2012-01-01	Hauturu	Female	Adult	1	2012
2012-01-01	Maud	Female	Adult	0	2012
2012-01-01	Pearl	Female	Adult	0	2012
2012-01-01	Te Kakahu	Female	Adult	0	2012
2012-01-01	Whenua Hou	Female	Adult	26	2012
2012-01-01	Anchor	Male	Adult	14	2012
2012-01-01	Hauturu	Male	Adult	0	2012
2012-01-01	Maud	Male	Adult	1	2012
2012-01-01	Pearl	Male	Adult	2	2012
2012-01-01	Te Kakahu	Male	Adult	5	2012
2012-01-01	Whenua Hou	Male	Adult	18	2012
2012-01-01	Anchor	Female	Juvenile	8	2012
2012-01-01	Hauturu	Female	Juvenile	0	2012
2012-01-01	Maud	Female	Juvenile	0	2012
2012-01-01	Pearl	Female	Juvenile	0	2012
2012-01-01	Te Kakahu	Female	Juvenile	0	2012
2012-01-01	Whenua Hou	Female	Juvenile	15	2012
2012-01-01	Anchor	Male	Juvenile	3	2012
2012-01-01	Hauturu	Male	Juvenile	0	2012
2012-01-01	Maud	Male	Juvenile	0	2012
2012-01-01	Pearl	Male	Juvenile	5	2012
2012-01-01	Te Kakahu	Male	Juvenile	3	2012
2012-01-01	Whenua Hou	Male	Juvenile	15	2012
2013-01-01	Anchor	Female	Adult	12	2013
2013-01-01	Hauturu	Female	Adult	4	2013
2013-01-01	Maud	Female	Adult	0	2013
2013-01-01	North Island	Female	Adult	1	2013
2013-01-01	Pearl	Female	Adult	0	2013
2013-01-01	Te Kakahu	Female	Adult	0	2013
2013-01-01	Whenua Hou	Female	Adult	22	2013
2013-01-01	Anchor	Male	Adult	12	2013
2013-01-01	Hauturu	Male	Adult	4	2013
2013-01-01	Maud	Male	Adult	1	2013
2013-01-01	North Island	Male	Adult	0	2013
2013-01-01	Pearl	Male	Adult	2	2013
2013-01-01	Te Kakahu	Male	Adult	5	2013
2013-01-01	Whenua Hou	Male	Adult	15	2013
2013-01-01	Anchor	Female	Juvenile	12	2013
2013-01-01	Hauturu	Female	Juvenile	0	2013
2013-01-01	Maud	Female	Juvenile	0	2013
2013-01-01	North Island	Female	Juvenile	0	2013
2013-01-01	Pearl	Female	Juvenile	0	2013
2013-01-01	Te Kakahu	Female	Juvenile	0	2013
2013-01-01	Whenua Hou	Female	Juvenile	11	2013
2013-01-01	Anchor	Male	Juvenile	8	2013
2013-01-01	Hauturu	Male	Juvenile	0	2013
2013-01-01	Maud	Male	Juvenile	0	2013
2013-01-01	North Island	Male	Juvenile	0	2013
2013-01-01	Pearl	Male	Juvenile	5	2013
2013-01-01	Te Kakahu	Male	Juvenile	4	2013
2013-01-01	Whenua Hou	Male	Juvenile	8	2013
2014-01-01	Anchor	Female	Adult	12	2014
2014-01-01	Hauturu	Female	Adult	4	2014
2014-01-01	Maud	Female	Adult	0	2014
2014-01-01	Pearl	Female	Adult	0	2014
2014-01-01	Te Kakahu	Female	Adult	0	2014
2014-01-01	Whenua Hou	Female	Adult	25	2014
2014-01-01	Anchor	Male	Adult	11	2014
2014-01-01	Hauturu	Male	Adult	6	2014
2014-01-01	Maud	Male	Adult	1	2014
2014-01-01	Pearl	Male	Adult	2	2014
2014-01-01	Te Kakahu	Male	Adult	5	2014
2014-01-01	Whenua Hou	Male	Adult	16	2014
2014-01-01	Anchor	Female	Juvenile	10	2014
2014-01-01	Hauturu	Female	Juvenile	0	2014
2014-01-01	Maud	Female	Juvenile	0	2014
2014-01-01	Pearl	Female	Juvenile	0	2014
2014-01-01	Te Kakahu	Female	Juvenile	0	2014
2014-01-01	Whenua Hou	Female	Juvenile	10	2014
2014-01-01	Anchor	Male	Juvenile	8	2014
2014-01-01	Hauturu	Male	Juvenile	0	2014
2014-01-01	Maud	Male	Juvenile	0	2014
2014-01-01	Pearl	Male	Juvenile	3	2014
2014-01-01	Te Kakahu	Male	Juvenile	4	2014
2014-01-01	Whenua Hou	Male	Juvenile	8	2014
2015-01-01	Anchor	Female	Adult	18	2015
2015-01-01	Hauturu	Female	Adult	5	2015
2015-01-01	Pearl	Female	Adult	0	2015
2015-01-01	Te Kakahu	Female	Adult	0	2015
2015-01-01	Whenua Hou	Female	Adult	29	2015
2015-01-01	Anchor	Male	Adult	18	2015
2015-01-01	Hauturu	Male	Adult	7	2015
2015-01-01	Pearl	Male	Adult	1	2015
2015-01-01	Te Kakahu	Male	Adult	11	2015
2015-01-01	Whenua Hou	Male	Adult	22	2015
2015-01-01	Anchor	Female	Juvenile	4	2015
2015-01-01	Hauturu	Female	Juvenile	0	2015
2015-01-01	Pearl	Female	Juvenile	0	2015
2015-01-01	Te Kakahu	Female	Juvenile	0	2015
2015-01-01	Whenua Hou	Female	Juvenile	5	2015
2015-01-01	Anchor	Male	Juvenile	1	2015
2015-01-01	Hauturu	Male	Juvenile	0	2015
2015-01-01	Pearl	Male	Juvenile	0	2015
2015-01-01	Te Kakahu	Male	Juvenile	0	2015
2015-01-01	Whenua Hou	Male	Juvenile	6	2015
2016-01-01	Anchor	Female	Adult	18	2016
2016-01-01	Hauturu	Female	Adult	5	2016
2016-01-01	Pearl	Female	Adult	0	2016
2016-01-01	Te Kakahu	Female	Adult	0	2016
2016-01-01	Whenua Hou	Female	Adult	28	2016
2016-01-01	Anchor	Male	Adult	19	2016
2016-01-01	Hauturu	Male	Adult	6	2016
2016-01-01	Pearl	Male	Adult	1	2016
2016-01-01	Te Kakahu	Male	Adult	9	2016
2016-01-01	Whenua Hou	Male	Adult	24	2016
2016-01-01	Anchor	Female	Juvenile	4	2016
2016-01-01	Hauturu	Female	Juvenile	0	2016
2016-01-01	Pearl	Female	Juvenile	0	2016
2016-01-01	Te Kakahu	Female	Juvenile	0	2016
2016-01-01	Whenua Hou	Female	Juvenile	5	2016
2016-01-01	Anchor	Male	Juvenile	1	2016
2016-01-01	Hauturu	Male	Juvenile	0	2016
2016-01-01	Pearl	Male	Juvenile	0	2016
2016-01-01	Te Kakahu	Male	Juvenile	0	2016
2016-01-01	Whenua Hou	Male	Juvenile	6	2016
2017-01-01	Anchor	Female	Adult	22	2017
2017-01-01	Hauturu	Female	Adult	4	2017
2017-01-01	Te Kakahu	Female	Adult	0	2017
2017-01-01	Whenua Hou	Female	Adult	31	2017
2017-01-01	Anchor	Male	Adult	19	2017
2017-01-01	Hauturu	Male	Adult	6	2017
2017-01-01	Te Kakahu	Male	Adult	9	2017
2017-01-01	Whenua Hou	Male	Adult	25	2017
2017-01-01	Anchor	Female	Juvenile	12	2017
2017-01-01	Hauturu	Female	Juvenile	0	2017
2017-01-01	Te Kakahu	Female	Juvenile	0	2017
2017-01-01	Whenua Hou	Female	Juvenile	4	2017
2017-01-01	Anchor	Male	Juvenile	9	2017
2017-01-01	Hauturu	Male	Juvenile	0	2017
2017-01-01	Te Kakahu	Male	Juvenile	0	2017
2017-01-01	Whenua Hou	Male	Juvenile	13	2017
2018-01-01	Anchor	Female	Adult	22	2018
2018-01-01	Hauturu	Female	Adult	7	2018
2018-01-01	Te Kakahu	Female	Adult	0	2018
2018-01-01	Whenua Hou	Female	Adult	27	2018
2018-01-01	Anchor	Male	Adult	19	2018
2018-01-01	Hauturu	Male	Adult	7	2018
2018-01-01	Te Kakahu	Male	Adult	8	2018
2018-01-01	Whenua Hou	Male	Adult	23	2018
2018-01-01	Anchor	Female	Juvenile	11	2018
2018-01-01	Hauturu	Female	Juvenile	0	2018
2018-01-01	Te Kakahu	Female	Juvenile	0	2018
2018-01-01	Whenua Hou	Female	Juvenile	5	2018
2018-01-01	Anchor	Male	Juvenile	9	2018
2018-01-01	Hauturu	Male	Juvenile	0	2018
2018-01-01	Te Kakahu	Male	Juvenile	0	2018
2018-01-01	Whenua Hou	Male	Juvenile	13	2018
2019-01-01	Anchor	Female	Adult	21	2019
2019-01-01	Hauturu	Female	Adult	7	2019
2019-01-01	Te Kakahu	Female	Adult	0	2019
2019-01-01	Whenua Hou	Female	Adult	27	2019
2019-01-01	Anchor	Male	Adult	17	2019
2019-01-01	Hauturu	Male	Adult	6	2019
2019-01-01	Te Kakahu	Male	Adult	7	2019
2019-01-01	Whenua Hou	Male	Adult	23	2019
2019-01-01	Anchor	Female	Juvenile	11	2019
2019-01-01	Hauturu	Female	Juvenile	0	2019
2019-01-01	Te Kakahu	Female	Juvenile	0	2019
2019-01-01	Whenua Hou	Female	Juvenile	5	2019
2019-01-01	Anchor	Male	Juvenile	8	2019
2019-01-01	Hauturu	Male	Juvenile	0	2019
2019-01-01	Te Kakahu	Male	Juvenile	9	2019
2019-01-01	Whenua Hou	Male	Juvenile	4	2019
