# Supplementary material for: Hidden impacts of conservation management on fertility of the critically endangered kākāpō
Source: PeerJ. 2023 Feb 3;11:e14675. doi: 10.7717/peerj.14675 (PMC9901309; doi:10.7717/peerj.14675)
Supplement: Supplemental Information 1 — Information on each kākāpō clutch since 1990 and the number of kākāpō on each island, and R Markdown code and results to run the Bayesian model and calculate correlations between kākāpō abundance and frequency of multiple matings. [file peerj-11-14675-s001.zip › Supplemental_Data/Supplemental_Data_S1.csv]

clutch.fert	year	Island	Clutch	fertile.eggs	infertile.eggs	mother	father	mother_age	father_age	handrear.mother	handrear.father	number.of.copulations	number.of.males	copulations.mates	prev.male.copulations	prev.female.copulations	kin
1	1990	Hauturu	a	1	0	Heather	Pegasus	8.815161548	17.40958904	FALSE	FALSE	1	1	1 copulation	0	0	0
1	1990	Hauturu	a	1	1	Maggie	Bill	11.83984018	17.38219178	FALSE	FALSE	1	1	1 copulation	0	0	0
1	1991	Hauturu	a	1	1	Heather	Bill	9.815182648	18.38219178	FALSE	FALSE	1	1	1 copulation	1	1	0.0067
1	1991	Hauturu	a	2	0	John-girl	Pegasus	18.66164384	18.40958904	FALSE	FALSE	1	1	1 copulation	1	0	0
1	1991	Hauturu	a	3	0	Wendy	Bill	18.42328767	18.38219178	FALSE	FALSE	1	1	1 copulation	2	0	0.0094
1	1992	Whenua Hou	a	3	0	Margaret-maree	Lionel	16.59699454	13.83754554	FALSE	FALSE	NA	1	NA	2	0	0
1	1992	Whenua Hou	a	3	0	Suzanne	Basil	12.29644809	12.96860731	FALSE	FALSE	1	1	1 copulation	0	0	0
1	1992	Whenua Hou	a	3	0	Zephyr	Felix	10.81295537	12.98230594	FALSE	FALSE	NA	1	NA	0	0	0.0254
0	1993	Hauturu	a	0	2	Jean	Luke	21.77671233	11.83984018	FALSE	FALSE	1	1	1 copulation	0	0	0
1	1993	Hauturu	a	1	1	Wendy	Ox	20.42328767	20.67534247	FALSE	FALSE	2	2	Different males	0	2	0.0174
0	1995	Hauturu	a	0	2	Heather	Barnard	13.81518265	13.83984018	FALSE	FALSE	1	1	1 copulation	0	2	0
0	1995	Hauturu	a	0	3	Wendy	Arab	22.42328767	24.72465753	FALSE	FALSE	1	1	1 copulation	0	3	0
1	1997	Whenua Hou	a	1	2	Alice	Felix	25.74383562	17.98235428	FALSE	FALSE	1	1	1 copulation	3	2	0.0289
1	1997	Whenua Hou	a	3	0	Cyndy	Sass	19.06175799	26.71917808	FALSE	FALSE	1	1	1 copulation	1	0	0
0	1997	Whenua Hou	a	0	2	Sandra	Boss	14.63150685	17.92497723	FALSE	FALSE	1	1	1 copulation	0	0	0
1	1997	Whenua Hou	a	1	0	Sarah	Felix	17.29452055	17.98235428	FALSE	FALSE	1	1	1 copulation	4	0	0.0255
0	1997	Whenua Hou	a	0	1	Sue	Ben	23.71369863	18.96049636	FALSE	FALSE	1	1	1 copulation	0	1	0
1	1997	Whenua Hou	a	2	0	Zephyr	Felix	15.81518265	17.98235428	FALSE	FALSE	1	1	1 copulation	2	1	0.0254
1	1998	Maud	a	3	0	Flossie	Richard Henry	25.63424658	32.8097032	FALSE	FALSE	1	1	1 copulation	0	0	0
1	1999	Pearl	a	2	1	Alice	Gumboots	27.74383562	20.95216895	FALSE	FALSE	1	1	1 copulation	1	3	0
0	1999	Pearl	a	0	2	Cyndy	Waynebo	21.06175799	19.96312785	FALSE	FALSE	NA	1	NA	4	1	0
1	1999	Pearl	a	3	0	Lisa	Ox	26.3739726	26.67534247	FALSE	FALSE	2	1	2+ copulations	2	1	0.0372
1	1999	Pearl	a	2	0	Sandra	Felix	16.63150685	19.98230594	FALSE	FALSE	1	1	1 copulation	7	1	0
0	1999	Pearl	a	0	2	Suzanne	Ralph	19.29726027	21.95216895	FALSE	FALSE	1	1	1 copulation	0	3	0
1	1999	Pearl	a	2	0	Zephyr	Felix	17.81518265	19.98230594	FALSE	FALSE	1	1	1 copulation	6	2	0.0254
1	1999	Pearl	b	1	0	Alice	Waynebo	27.74383562	19.96312785	FALSE	FALSE	1	1	1 copulation	5	4	0
1	1999	Pearl	b	1	0	Suzanne	Felix	19.29726027	19.98230594	FALSE	FALSE	1	1	1 copulation	8	4	0
1	2002	Whenua Hou	a	3	0	Alice	Waynebo	30.74383562	22.96312785	FALSE	FALSE	2	1	2+ copulations	8	6	0
0	2002	Whenua Hou	a	0	4	Bella	Lionel	29.38767123	23.83984018	FALSE	FALSE	2	1	2+ copulations	5	1	0
1	2002	Whenua Hou	a	3	0	Cyndy	Bill	24.06175799	29.38219178	FALSE	FALSE	2	2	Different males	6	4	5.00E-04
1	2002	Whenua Hou	a	3	0	Flossie	Bill	29.63424658	29.38219178	FALSE	FALSE	2	1	2+ copulations	5	2	0
1	2002	Whenua Hou	a	2	0	Fuchsia	Waynebo	20.7739726	22.96312785	FALSE	FALSE	3	2	Different males	11	2	0
1	2002	Whenua Hou	a	2	0	Heather	Sass	20.81518265	31.71917808	FALSE	FALSE	1	1	1 copulation	4	3	0.1086
1	2002	Whenua Hou	a	1	0	Hoki	Luke	9.74109589	20.83984018	TRUE	FALSE	2	2	Different males	1	1	0.0103
1	2002	Whenua Hou	a	3	0	Jean	Sass	30.77671233	31.71917808	FALSE	FALSE	1	1	1 copulation	3	1	0.0145
0	2002	Whenua Hou	a	0	3	Lisa	Basil	29.3739726	22.96860731	FALSE	FALSE	1	1	1 copulation	1	2	0.02
0	2002	Whenua Hou	a	0	3	Maggie	Bill	23.83984018	29.38219178	FALSE	FALSE	1	1	1 copulation	7	2	0
1	2002	Whenua Hou	a	3	0	Margaret-maree	Nog	26.59863014	22.96586758	FALSE	FALSE	2	2	Different males	5	4	0
0	2002	Whenua Hou	a	0	3	Nora	Lionel	31.48630137	23.83984018	FALSE	FALSE	1	1	1 copulation	3	4	0
1	2002	Whenua Hou	a	3	0	Ruth	Basil	20.84257991	22.96860731	FALSE	FALSE	3	2	Different males	4	2	0.0144
0	2002	Whenua Hou	a	0	3	Sandra	Tiwai	19.63150685	4.774415906	FALSE	FALSE	1	1	1 copulation	0	2	0
1	2002	Whenua Hou	a	2	0	Sarah	Waynebo	22.29452055	22.96312785	FALSE	FALSE	2	2	Different males	10	2	0.0138
1	2002	Whenua Hou	a	3	0	Solstice	Felix	14.53287671	22.98230594	FALSE	FALSE	1	1	1 copulation	10	0	0.0042
1	2002	Whenua Hou	a	3	0	Sue	Basil	28.71369863	22.96860731	FALSE	FALSE	2	1	2+ copulations	6	3	0
0	2002	Whenua Hou	a	0	3	Suzanne	Joe	22.29726027	29.69726027	FALSE	FALSE	1	1	1 copulation	0	5	0
1	2002	Whenua Hou	a	4	0	Wendy	Waynebo	29.42328767	22.96312785	FALSE	FALSE	2	2	Different males	6	5	0.0138
1	2002	Whenua Hou	a	1	2	Zephyr	Felix	20.81518265	22.98230594	FALSE	FALSE	1	1	1 copulation	11	3	0.0254
1	2002	Whenua Hou	b	1	1	Lisa	Blades	29.3739726	29.42328767	FALSE	FALSE	1	1	1 copulation	0	3	0
1	2002	Whenua Hou	b	3	0	Sue	Basil	28.71369863	22.96860731	FALSE	FALSE	1	1	1 copulation	8	4	0
1	2002	Whenua Hou	b	2	0	Zephyr	Felix	20.81518265	22.98230594	FALSE	FALSE	1	1	1 copulation	14	4	0.0254
0	2005	Whenua Hou	a	0	3	Alice	Waynebo	33.74383562	25.9632286	FALSE	FALSE	1	1	1 copulation	12	7	0
1	2005	Whenua Hou	a	1	0	Bella	Merty	32.38767123	32.41506849	FALSE	FALSE	1	1	1 copulation	0	2	0.1495
0	2005	Whenua Hou	a	0	3	Cyndy	Bill	27.06175799	32.38219178	FALSE	FALSE	1	1	1 copulation	9	6	5.00E-04
1	2005	Whenua Hou	a	3	0	Flossie	Bill	32.63424658	32.38219178	FALSE	FALSE	2	2	Different males	8	4	0
1	2005	Whenua Hou	a	3	0	Fuchsia	Piripi	23.7739726	24.93863843	FALSE	FALSE	3	2	Different males	0	5	0
0	2005	Whenua Hou	a	0	3	Lisa	NA	32.3739726	NA	FALSE	FALSE	1	1	1 copulation	NA	4	NA
1	2005	Whenua Hou	a	2	1	Margaret-maree	Sass	29.59863014	34.71917808	FALSE	FALSE	2	2	Different males	5	6	0
1	2005	Whenua Hou	a	2	0	Sarah	Waynebo	25.29452055	25.9632286	FALSE	FALSE	2	1	2+ copulations	16	4	0.0138
0	2005	Whenua Hou	a	0	3	Sue	Basil	31.71369863	25.96869308	FALSE	FALSE	1	1	1 copulation	10	6	0
0	2005	Whenua Hou	a	0	2	Suzanne	Luke	25.29726027	23.83984018	FALSE	FALSE	2	1	2+ copulations	3	7	0.047
1	2008	Whenua Hou	a	2	0	Aparima	Bill	5.82542122	35.38114754	FALSE	FALSE	3	2	Different males	12	3	0.0074
1	2008	Whenua Hou	a	3	0	Cyndy	Ox	30.06158925	35.67349727	FALSE	FALSE	2	2	Different males	5	8	0
1	2008	Whenua Hou	a	2	0	Lisa	Basil	35.37295082	28.96860731	FALSE	FALSE	3	1	2+ copulations	13	7	0.02
1	2008	Whenua Hou	a	2	0	Rakiura	Boss	5.866666667	28.92477169	FALSE	FALSE	2	2	Different males	1	2	0.0027
1	2008	Whenua Hou	a	1	0	Sue	Basil	34.71174863	28.96860731	FALSE	FALSE	2	1	2+ copulations	15	8	0
0	2009	Whenua Hou	a	0	3	Alice	Manu	37.74394977	11.75731355	FALSE	FALSE	2	1	2+ copulations	2	9	0.2645
1	2009	Whenua Hou	a	1	2	Aparima	Jimmy	6.827682648	35.78504566	FALSE	FALSE	3	2	Different males	4	6	0
1	2009	Whenua Hou	a	3	0	Aranga	Blades	9.788080289	36.42328767	TRUE	FALSE	2	2	Different males	1	1	0
1	2009	Whenua Hou	a	3	0	Bella	Blades	36.38767123	36.42328767	FALSE	FALSE	2	2	Different males	4	4	0.0108
1	2009	Whenua Hou	a	3	0	Cyndy	Ox	31.06175799	36.67534247	FALSE	FALSE	2	2	Different males	8	10	0
0	2009	Whenua Hou	a	0	1	Ellie	Luke	9.796282344	27.83984018	TRUE	FALSE	2	1	2+ copulations	5	1	0.0085
1	2009	Whenua Hou	a	3	0	Esperance	Whiskas	6.855760474	29.97142532	FALSE	FALSE	3	3	Different males	5	2	0
1	2009	Whenua Hou	a	3	0	Flossie	Whiskas	36.63424658	29.97142532	FALSE	FALSE	2	1	2+ copulations	6	6	0
1	2009	Whenua Hou	a	2	0	Fuchsia	Smoko	27.77408676	27.92497723	FALSE	FALSE	3	2	Different males	3	8	0.0072
1	2009	Whenua Hou	a	3	0	Hananui	Merty	6.794520548	36.41506849	FALSE	FALSE	1	1	1 copulation	2	0	0.1492
1	2009	Whenua Hou	a	2	0	Heather	Blades	27.81518265	36.42328767	FALSE	FALSE	2	2	Different males	3	5	0
0	2009	Whenua Hou	a	0	1	Hoki	Manu	16.74112544	11.75731355	TRUE	FALSE	1	1	1 copulation	3	3	0.1448
1	2009	Whenua Hou	a	1	1	Jean	Jimmy	37.77682648	35.78504566	FALSE	FALSE	2	1	2+ copulations	5	3	0
1	2009	Whenua Hou	a	3	0	Kuihi	Barnard	6.829695586	27.83984018	FALSE	FALSE	3	2	Different males	2	2	0.0899
1	2009	Whenua Hou	a	2	1	Lisa	Basil	36.3739726	29.96869308	FALSE	FALSE	2	1	2+ copulations	17	9	0.02
1	2009	Whenua Hou	a	2	0	Margaret-maree	Merty	33.59863014	36.41506849	FALSE	FALSE	2	2	Different males	1	8	0
0	2009	Whenua Hou	a	0	3	Nora	Lionel	38.48630137	30.83984018	FALSE	FALSE	2	1	2+ copulations	7	6	0
1	2009	Whenua Hou	a	4	0	Rakiura	Whiskas	6.867030965	29.97142532	FALSE	FALSE	2	2	Different males	3	4	0
1	2009	Whenua Hou	a	1	0	Ruth	Sass	27.84301002	38.71917808	FALSE	FALSE	1	1	1 copulation	6	3	0.1569
0	2009	Whenua Hou	a	0	2	Sandra	Piripi	26.63150685	28.93863843	FALSE	FALSE	2	1	2+ copulations	2	4	0
1	2009	Whenua Hou	a	2	1	Sarah	Manu	29.29452055	11.75731355	FALSE	FALSE	2	1	2+ copulations	5	6	0.0156
1	2009	Whenua Hou	a	2	1	Sue	Basil	35.71369863	29.96869308	FALSE	FALSE	2	2	Different males	18	10	0
1	2009	Whenua Hou	a	1	2	Tumeke	Smoko	6.85257286	27.92497723	FALSE	FALSE	2	1	2+ copulations	2	1	0.0027
1	2009	Whenua Hou	a	2	0	Wendy	Manu	36.42328767	11.75731355	FALSE	FALSE	1	1	1 copulation	0	6	0.0156
1	2009	Whenua Hou	a	2	0	Zephyr	Felix	27.81518265	29.98235428	FALSE	FALSE	1	1	1 copulation	17	5	0.0254
1	2009	Whenua Hou	b	3	0	Lisa	Basil	36.3739726	29.96869308	FALSE	FALSE	2	1	2+ copulations	20	11	0.02
1	2011	Anchor	a	2	0	Hine Taumai	Manu	8.846778919	13.75731355	FALSE	FALSE	NA	2	NA	6	1	0.0078
1	2011	Whenua Hou	a	2	0	Aranga	Blades	11.78808029	38.42328767	TRUE	FALSE	2	2	Different males	7	3	0
0	2011	Whenua Hou	a	0	2	Cyndy	Ox	33.06175799	38.67534247	FALSE	FALSE	1	1	1 copulation	11	11	0
0	2011	Whenua Hou	a	0	1	Ellie	Arab	11.79628234	40.72465753	TRUE	FALSE	1	1	1 copulation	1	2	0
1	2011	Whenua Hou	a	2	0	Flossie	Barnard	38.63424658	29.83984018	FALSE	FALSE	2	2	Different males	5	7	0
1	2011	Whenua Hou	a	3	0	Lisa	Blades	38.3739726	38.42328767	FALSE	FALSE	2	1	2+ copulations	6	13	0
1	2011	Whenua Hou	a	3	0	Rakiura	Barnard	8.866666667	29.83984018	FALSE	FALSE	2	2	Different males	3	6	0
1	2011	Whenua Hou	a	3	0	Solstice	Waynebo	23.53287671	31.96312785	FALSE	FALSE	2	2	Different males	19	4	0
1	2011	Whenua Hou	a	1	1	Suzanne	Boss	31.29726027	31.92477169	FALSE	FALSE	2	2	Different males	2	11	0.0124
1	2014	Hauturu	a	3	0	Heather	Dobbie	32.81518265	22.86175799	FALSE	FALSE	3	1	2+ copulations	2	8	0.0033
0	2014	Whenua Hou	a	0	2	Aranga	Gulliver	14.78808029	15.81668189	TRUE	FALSE	2	2	Different males	0	5	0.0473
0	2014	Whenua Hou	a	0	2	Esperance	Nog	11.8553653	34.96586758	FALSE	FALSE	2	1	2+ copulations	10	4	0.0246
1	2014	Whenua Hou	a	2	0	Huhana	Blades	4.797716895	41.42328767	TRUE	FALSE	4	2	Different males	12	3	0.0098
1	2014	Whenua Hou	a	2	0	Lisa	Blades	41.3739726	41.42328767	FALSE	FALSE	2	1	2+ copulations	10	15	0
0	2014	Whenua Hou	a	0	2	Pearl	Felix	11.82343227	34.98230594	FALSE	FALSE	2	1	2+ copulations	20	2	0.0145
1	2014	Whenua Hou	a	2	1	Rakiura	Blades	11.86666667	41.42328767	FALSE	FALSE	1	1	1 copulation	11	7	0
0	2014	Whenua Hou	a	0	2	Tumeke	Felix	11.85216895	34.98230594	FALSE	FALSE	1	1	1 copulation	18	2	0.0127
0	2016	Anchor	a	0	3	Atareta	Te Kingi	4.831056466	13.81028005	FALSE	FALSE	1	1	1 copulation	0	0	0.0259
0	2016	Anchor	a	0	3	Boomer	Ariki	16.75523679	13.81760398	TRUE	TRUE	1	1	1 copulation	1	0	0.0394
0	2016	Anchor	a	0	4	Hauturu	Horton	16.80321228	13.85818113	TRUE	FALSE	1	1	1 copulation	1	0	0.0016
1	2016	Anchor	a	3	0	Hine Taumai	Takitimu	13.84677892	13.82482734	FALSE	FALSE	2	1	2+ copulations	1	3	0.0225
0	2016	Anchor	a	0	1	Hinemoa	Tamahou	6.814776867	6.840810502	TRUE	TRUE	1	1	1 copulation	0	0	0.0095
0	2016	Anchor	a	0	3	JEM	Scratch	7.759467972	6.811247723	FALSE	TRUE	2	1	2+ copulations	2	2	0.008
0	2016	Anchor	a	0	3	Jemma	Trevor	6.779352611	16.76385284	TRUE	TRUE	2	2	Different males	1	1	0.0199
1	2016	Anchor	a	4	0	Konini	Blake	13.81934578	13.81989413	TRUE	FALSE	2	1	2+ copulations	4	1	0.0613
1	2016	Anchor	a	3	0	Kuia	Blake	17.82388434	13.81989413	FALSE	FALSE	2	2	Different males	0	1	0.0142
0	2016	Anchor	a	0	3	Marama	Basil	13.82303051	36.96860731	TRUE	FALSE	1	1	1 copulation	25	0	0
1	2016	Anchor	a	1	1	Mila	Trevor	13.84977169	16.76385284	FALSE	TRUE	2	2	Different males	0	1	0.0065
1	2016	Anchor	a	1	3	Ra	Basil	6.830073619	36.96860731	TRUE	FALSE	2	2	Different males	23	1	0
0	2016	Anchor	a	0	3	Roha	Takitimu	6.786031421	13.82482734	TRUE	FALSE	2	2	Different males	4	1	0
1	2016	Anchor	a	4	0	Stella	Blake	4.805350638	13.81989413	TRUE	FALSE	2	2	Different males	5	1	0.0141
1	2016	Anchor	a	1	2	Tiwhiri	Horton	6.759448998	13.85818113	TRUE	FALSE	1	1	1 copulation	0	0	0.0035
0	2016	Anchor	a	0	3	Toitiiti	Takitimu	7.774647086	13.82482734	TRUE	FALSE	1	1	1 copulation	3	0	0.0129
1	2016	Anchor	a	4	0	Waa	Blake	4.777208561	13.81989413	TRUE	FALSE	1	1	1 copulation	1	0	0.045
1	2016	Anchor	a	4	0	Waikawa	Kumi	4.774628112	10.78665756	TRUE	TRUE	1	1	1 copulation	1	0	0.0235
1	2016	Anchor	a	2	2	Yasmine	Takitimu	10.78586066	13.82482734	TRUE	FALSE	2	1	2+ copulations	5	1	0.0136
0	2016	Anchor	b	0	3	Jemma	Trevor	6.779352611	16.76385284	TRUE	TRUE	1	1	1 copulation	2	2	0.0199
1	2016	Anchor	b	3	0	Kuia	Kumi	17.82388434	10.78665756	FALSE	TRUE	2	1	2+ copulations	3	3	0.0039
1	2016	Hauturu	a	1	0	Heather	Dobbie	34.81295537	24.86175799	FALSE	FALSE	2	1	2+ copulations	4	10	0.0033
0	2016	Hauturu	a	0	2	Lisa	Jester	43.37295082	7.752329994	FALSE	TRUE	2	1	2+ copulations	1	17	0.0186
1	2016	Whenua Hou	a	1	1	Alice	Smoko	44.74183267	34.92477169	FALSE	FALSE	3	2	Different males	7	12	0
1	2016	Whenua Hou	a	3	0	Aranga	Smoko	16.78592706	34.92477169	TRUE	FALSE	NA	2	NA	8	7	1.00E-04
0	2016	Whenua Hou	a	0	1	Bella	Jimmy	43.38661202	42.78290073	FALSE	FALSE	NA	1	NA	12	5	0
0	2016	Whenua Hou	a	0	3	Cyndy	Wiremu	38.06158925	6.824453552	FALSE	FALSE	1	1	1 copulation	0	12	0.0308
0	2016	Whenua Hou	a	0	3	Esperance	Nog	13.8553653	36.96586758	FALSE	FALSE	1	1	1 copulation	11	5	0.0246
1	2016	Whenua Hou	a	2	0	Huhana	Blades	6.795537341	43.42213115	TRUE	FALSE	2	1	2+ copulations	20	5	0.0098
0	2016	Whenua Hou	a	0	2	Jean	Guapo	44.77470401	6.813410747	FALSE	FALSE	1	1	1 copulation	0	4	0.0518
1	2016	Whenua Hou	a	2	1	Kuihi	Blades	13.82742866	43.42213115	FALSE	FALSE	3	2	Different males	14	5	0.0518
0	2016	Whenua Hou	a	0	1	Margaret-maree	Blades	40.59699454	43.42213115	FALSE	FALSE	1	1	1 copulation	22	10	0.0816
1	2016	Whenua Hou	a	2	0	Nora	Blades	45.48497268	43.42213115	FALSE	FALSE	2	1	2+ copulations	16	8	0
1	2016	Whenua Hou	a	3	0	Pearl	Felix	13.82118245	36.98230594	FALSE	FALSE	2	1	2+ copulations	22	4	0.0145
1	2016	Whenua Hou	a	1	0	Pura	Smoko	10.78893443	34.92477169	TRUE	FALSE	2	2	Different males	6	1	5.00E-04
0	2016	Whenua Hou	a	0	3	Rakiura	Jimmy	13.86666667	42.78290073	FALSE	FALSE	2	2	Different males	11	9	0
1	2016	Whenua Hou	a	2	0	Ruth	Blades	34.84257991	43.42213115	FALSE	FALSE	2	2	Different males	19	5	0
0	2016	Whenua Hou	a	0	4	Solstice	Felix	28.53142077	36.98230594	FALSE	FALSE	1	1	1 copulation	23	5	0.0042
1	2016	Whenua Hou	a	2	0	Sue	Blades	42.71174863	43.42213115	FALSE	FALSE	2	1	2+ copulations	21	13	0
1	2016	Whenua Hou	a	3	0	Suzanne	Arab	36.29644809	45.7226776	FALSE	FALSE	NA	1	NA	3	12	0
1	2016	Whenua Hou	a	3	0	Tumeke	Boss	13.85216895	36.92477169	FALSE	FALSE	2	1	2+ copulations	4	4	0.0197
1	2016	Whenua Hou	a	4	0	Wendy	Boss	43.42213115	36.92477169	FALSE	FALSE	3	2	Different males	6	9	0.0293
1	2016	Whenua Hou	a	2	0	Zephyr	Felix	34.81295537	36.98230594	FALSE	FALSE	1	1	1 copulation	24	6	0.0254
1	2019	Anchor	a	3	0	Aparima	Basil	16.82768265	39.96860731	FALSE	FALSE	2	1	2+ copulations	31	12	0
1	2019	Anchor	a	3	0	Atareta	Te Kingi	7.833333333	16.8125	FALSE	FALSE	1	1	1 copulation	2	1	0.0259
1	2019	Anchor	a	3	0	Boomer	Tamahou	19.75730594	9.840810502	TRUE	TRUE	1	1	1 copulation	4	1	0.0116
1	2019	Anchor	a	3	0	Evohe	Te Kingi	9.782281202	16.8125	TRUE	FALSE	2	2	Different males	1	2	0.015
0	2019	Anchor	a	0	3	Hauturu	Trevor	19.80541286	19.76594559	TRUE	TRUE	1	1	1 copulation	3	1	0.0249
0	2019	Anchor	a	0	3	Hine Taumai	Ariki	16.84677892	16.81984399	FALSE	TRUE	3	2	Different males	2	6	0.1944
1	2019	Anchor	a	2	1	Hinemoa	Horton	9.817009132	16.85818113	TRUE	FALSE	1	1	1 copulation	4	1	0.0068
0	2019	Anchor	a	0	5	JEM	Scratch	10.76154871	9.81347032	FALSE	TRUE	1	1	1 copulation	4	3	0.008
1	2019	Anchor	a	1	3	Jemma	Horton	9.781487823	16.85818113	TRUE	FALSE	3	2	Different males	6	5	0.0012
0	2019	Anchor	a	0	3	Konini	Kumi	16.82159056	13.78881279	TRUE	TRUE	3	1	2+ copulations	6	4	0.0382
0	2019	Anchor	a	0	4	Kuia	Tamahou	20.82614155	9.840810502	FALSE	TRUE	2	1	2+ copulations	3	5	0.0625
1	2019	Anchor	a	3	1	Marama	Takitimu	16.82528539	16.82708714	TRUE	FALSE	4	2	Different males	17	4	0.0047
1	2019	Anchor	a	3	1	Mila	Horton	16.84977169	16.85818113	FALSE	FALSE	1	1	1 copulation	7	2	0.0087
0	2019	Anchor	a	0	5	Ra	Scratch	9.832347793	9.81347032	TRUE	TRUE	1	1	1 copulation	3	2	0.0621
1	2019	Anchor	a	2	1	Roha	Takitimu	9.788184932	16.82708714	TRUE	FALSE	3	1	2+ copulations	15	4	0
0	2019	Anchor	a	0	4	Stella	Ngatapa	7.807557078	9.858618721	TRUE	FALSE	1	1	1 copulation	0	2	0.0176
1	2019	Anchor	a	2	1	Tiwhiri	Takitimu	9.76152968	16.82708714	TRUE	FALSE	1	1	1 copulation	19	2	0.13
0	2019	Anchor	a	0	4	Toitiiti	Takitimu	10.77676941	16.82708714	TRUE	FALSE	2	1	2+ copulations	13	2	0.0129
1	2019	Anchor	a	3	1	Waa	Takitimu	7.7793379	16.82708714	TRUE	FALSE	1	1	1 copulation	7	1	0.0068
1	2019	Anchor	a	4	0	Waikawa	Horton	7.776750381	16.85818113	TRUE	FALSE	1	1	1 copulation	3	1	8.00E-04
1	2019	Anchor	a	4	0	Yasmine	Basil	13.7880137	39.96860731	TRUE	FALSE	2	2	Different males	29	3	0.007
1	2019	Anchor	b	2	1	Aparima	Basil	16.82768265	39.96860731	FALSE	FALSE	2	1	2+ copulations	33	14	0
0	2019	Anchor	b	0	2	Boomer	Ariki	19.75730594	16.81984399	TRUE	TRUE	1	1	1 copulation	6	2	0.0394
1	2019	Anchor	b	1	2	Evohe	Manu	9.782281202	21.75731355	TRUE	FALSE	1	1	1 copulation	8	3	0.1448
1	2019	Anchor	b	3	1	Hine Taumai	Horton	16.84677892	16.85818113	FALSE	FALSE	1	1	1 copulation	9	7	0.0057
0	2019	Anchor	b	0	3	JEM	Scratch	10.76154871	9.81347032	FALSE	TRUE	1	1	1 copulation	5	4	0.008
0	2019	Anchor	b	0	3	Jemma	Tamahou	9.781487823	9.840810502	TRUE	TRUE	1	1	1 copulation	6	6	0.0044
1	2019	Anchor	b	3	0	Kuia	Tamahou	20.82614155	9.840810502	FALSE	TRUE	1	1	1 copulation	5	6	0.0625
0	2019	Anchor	b	0	3	Mila	Horton	16.84977169	16.85818113	FALSE	FALSE	1	1	1 copulation	11	3	0.0087
1	2019	Anchor	b	4	0	Ra	Hokonui	9.832347793	9.765639269	TRUE	TRUE	1	1	1 copulation	0	3	0.0263
0	2019	Anchor	b	0	2	Roha	Takitimu	9.788184932	16.82708714	TRUE	FALSE	4	3	Different males	22	8	0
1	2019	Anchor	b	3	0	Stella	Te Kingi	7.807557078	16.8125	TRUE	FALSE	2	2	Different males	3	4	0.0141
0	2019	Anchor	b	0	2	Tiwhiri	Takitimu	9.76152968	16.82708714	TRUE	FALSE	2	2	Different males	20	5	0.13
0	2019	Anchor	b	0	3	Toitiiti	Takitimu	10.77676941	16.82708714	TRUE	FALSE	2	1	2+ copulations	24	4	0.0129
0	2019	Anchor	b	0	3	Waa	Trevor	7.7793379	19.76594559	TRUE	TRUE	1	1	1 copulation	4	2	0.0209
1	2019	Anchor	b	4	0	Waikawa	Horton	7.776750381	16.85818113	TRUE	FALSE	1	1	1 copulation	10	2	8.00E-04
0	2019	Anchor	b	0	2	Yasmine	Ariki	13.7880137	16.81984399	TRUE	TRUE	1	1	1 copulation	4	4	0.0186
1	2019	Whenua Hou	a	4	0	Alice	Boss	47.74392054	39.92477169	FALSE	FALSE	2	1	2+ copulations	13	14	0
0	2019	Whenua Hou	a	0	3	Aranga	Wolf	19.78808029	9.794406393	TRUE	TRUE	2	2	Different males	2	9	0.1476
1	2019	Whenua Hou	a	4	0	Awarua	Komaru	9.778196347	7.791303272	TRUE	TRUE	1	1	1 copulation	4	0	0.0263
1	2019	Whenua Hou	a	3	0	Bella	Juanma	46.38767123	9.786377473	FALSE	TRUE	1	1	1 copulation	5	6	0.0372
0	2019	Whenua Hou	a	0	3	Cyndy	Komaru	41.06175799	7.791303272	FALSE	TRUE	1	1	1 copulation	3	13	1.00E-04
0	2019	Whenua Hou	a	0	4	Esperance	Nog	16.8553653	39.96586758	FALSE	FALSE	3	2	Different males	12	8	0.0246
0	2019	Whenua Hou	a	0	4	Hakatere	Bluster-Murphy	7.786872146	9.76347032	TRUE	FALSE	1	1	1 copulation	0	0	0
0	2019	Whenua Hou	a	0	2	Hoki	Te Atapo	26.7411805	9.821592466	TRUE	TRUE	1	1	1 copulation	5	7	0.0116
1	2019	Whenua Hou	a	2	2	Huhana	Guapo	9.797716895	9.815639269	TRUE	FALSE	2	2	Different males	2	7	0.0153
0	2019	Whenua Hou	a	0	4	Ihi	Guapo	7.802625571	9.815639269	TRUE	FALSE	2	2	Different males	1	1	0.0038
0	2019	Whenua Hou	a	0	3	Jean	Tutoko	47.77682648	7.820262557	FALSE	TRUE	2	2	Different males	3	6	0.0899
1	2019	Whenua Hou	a	4	0	Kuihi	Tutoko	16.82969559	7.820262557	FALSE	TRUE	2	2	Different males	2	7	0.0502
0	2019	Whenua Hou	a	0	3	Margaret-maree	Juanma	43.59863014	9.786377473	FALSE	TRUE	1	1	1 copulation	4	11	0.0035
0	2019	Whenua Hou	a	0	2	Millie	Te Atapo	9.822031963	9.821592466	TRUE	TRUE	1	1	1 copulation	2	0	0.0146
1	2019	Whenua Hou	a	3	0	Nora	Tutoko	48.48630137	7.820262557	FALSE	TRUE	2	2	Different males	0	10	0.0023
0	2019	Whenua Hou	a	0	3	Pearl	Boss	16.82343227	39.92477169	FALSE	FALSE	2	1	2+ copulations	10	6	0.005
1	2019	Whenua Hou	a	1	2	Pounamu	Gulliver	13.73857366	20.81668189	TRUE	FALSE	1	1	1 copulation	2	0	0.0149
1	2019	Whenua Hou	a	3	0	Pura	Te Atapo	13.79109589	9.821592466	TRUE	TRUE	1	1	1 copulation	1	2	0.125
1	2019	Whenua Hou	a	3	1	Queenie	Tutoko	9.851636225	7.820262557	FALSE	TRUE	2	2	Different males	4	1	0.0242
1	2019	Whenua Hou	a	4	0	Rakiura	Komaru	16.86666667	7.791303272	FALSE	TRUE	2	1	2+ copulations	2	11	0.0081
1	2019	Whenua Hou	a	3	0	Ruth	Juanma	37.84257991	9.786377473	FALSE	TRUE	1	1	1 copulation	6	7	0.001
0	2019	Whenua Hou	a	0	2	Solstice	Te Atapo	31.53287671	9.821592466	FALSE	TRUE	3	2	Different males	0	8	0
1	2019	Whenua Hou	a	1	2	Sue	Moss	45.71369863	9.814554795	FALSE	FALSE	2	1	2+ copulations	1	15	0.0126
1	2019	Whenua Hou	a	3	0	Suzanne	Gulliver	39.29726027	20.81668189	FALSE	FALSE	1	1	1 copulation	3	13	0
0	2019	Whenua Hou	a	0	2	Tohu	Wolf	4.798776636	9.794406393	TRUE	TRUE	2	2	Different males	3	1	0.0242
0	2019	Whenua Hou	a	0	2	Weheruatanga-o-te-po	Nog	10.74663394	39.96586758	FALSE	FALSE	1	1	1 copulation	14	0	0.0037
0	2019	Whenua Hou	a	0	3	Zephyr	Stumpy	37.81518265	27.83710046	FALSE	FALSE	2	2	Different males	3	8	0.0478
0	2019	Whenua Hou	b	0	3	Aranga	Guapo	19.78808029	9.815639269	TRUE	FALSE	1	1	1 copulation	3	10	0
0	2019	Whenua Hou	b	0	2	Bella	Juanma	46.38767123	9.786377473	FALSE	TRUE	1	1	1 copulation	9	7	0.0372
1	2019	Whenua Hou	b	3	0	Ihi	Guapo	7.802625571	9.815639269	TRUE	FALSE	1	1	1 copulation	4	2	0.0038
1	2019	Whenua Hou	b	3	0	Kuihi	Komaru	16.82969559	7.791303272	FALSE	TRUE	2	1	2+ copulations	7	9	0.0141
1	2019	Whenua Hou	b	2	2	Pearl	Boss	16.82343227	39.92477169	FALSE	FALSE	1	1	1 copulation	14	7	0.005
1	2019	Whenua Hou	b	3	0	Pura	Te Atapo	13.79109589	9.821592466	TRUE	TRUE	1	1	1 copulation	6	3	0.125
1	2019	Whenua Hou	b	1	2	Solstice	Stumpy	31.53287671	27.83710046	FALSE	FALSE	2	1	2+ copulations	5	10	0
0	2019	Whenua Hou	b	0	2	Sue	Moss	45.71369863	9.814554795	FALSE	FALSE	1	1	1 copulation	2	16	0.0126
0	2019	Whenua Hou	b	0	3	Tumeke	Te Atapo	16.85216895	9.821592466	FALSE	TRUE	1	1	1 copulation	7	7	0.0105
0	2019	Whenua Hou	c	0	3	Solstice	Stumpy	31.53287671	27.83710046	FALSE	FALSE	2	1	2+ copulations	7	12	0
