# Supplementary material for: Hidden impacts of conservation management on fertility of the critically endangered kākāpō
Source: PeerJ. 2023 Feb 3;11:e14675. doi: 10.7717/peerj.14675 (PMC9901309; doi:10.7717/peerj.14675)
Supplement: Supplemental Information 1 — Information on each kākāpō clutch since 1990 and the number of kākāpō on each island, and R Markdown code and results to run the Bayesian model and calculate correlations between kākāpō abundance and frequency of multiple matings. [file peerj-11-14675-s001.zip › Supplemental_Data/Supplemental_Data_S3.Rmd]

---
title: "Kakapo Fertility Projpred modelling"
author: "Alejandro Catalina and Andrew Digby"
date: "`r Sys.Date()`"
output: 
  rmdformats::readthedown:
     lightbox: true
     toc_depth: 5
     gallery: true
     fig_caption: true
     code_folding: hide
     code_download: true
     use_bookdown: true
editor_options: 
  chunk_output_type: inline
---

```{r setup, echo=FALSE, message=FALSE, include=FALSE}
knitr::opts_chunk$set(dev=c('png','pdf'), comment="", fig.width=10, echo=TRUE, warning=FALSE, cache=F, message=FALSE, fig.path='figure/')

# Requires workflow branch of projpred:
#library(devtools)
#install_github(repo = "stan-dev/projpred", ref = "workflow")

library(projpred)
library(tidyverse) 
library(rstan)
library(lme4)
library(bayesplot)
library(bayestestR)
library(see)
library(ggdist)
library(doFuture)
library(doRNG)
library(brms)
library(loo)
library(emmeans)
library(correlation)
library(RColorBrewer)
library(ggpubr)

rstan_options (auto_write=TRUE)
options (mc.cores=parallel::detectCores ()) # Run on multiple cores

theme_set(theme_minimal(base_size = 14) + theme(
        axis.ticks = element_line(),
      panel.grid.major.x = element_blank(),
      panel.grid.minor.x = element_blank(),
      panel.grid.minor.y = element_blank(),
      panel.grid.major.y = element_blank(),
      panel.border = element_rect(fill = NA, colour = 'black')))
```

```{r parameters}
set.seed(1111)
curr_dir <- setwd(dirname(rstudioapi::getSourceEditorContext()$path))
clutch_file <- file.path(curr_dir, "./Supplemental_Data_S1.csv")
kakapo_demog_file <- file.path(curr_dir, './Supplemental_Data_S2.csv')

outdir <- "./figure/"
ropeci <- 1.00 # proportion of posterior which intersects with ROPE. 
nchains <- 4
niter <- 30000 # iterations for brm
```

# Credits

-   Markdown from `readthedown` template, from package `rmdformats`.
-   Code written by Alejandro Catalina and Andrew Digby.

# Purpose

Code and results for the publication `Hidden impacts of conservation management on fertility of the critically endangered kakapo`. Model validation and diagnostics not included.

1.  Use projected predictive variable selection package `projpred` to assess factors influencing kakapo fertility using a Bayesian model.
2.  Compare multiple copulation frequency with kakapo density and sex ratio

# Requirements

 - Requires the `workflow` branch of `projpred`.
 
# Data

Input data:

-   Clutch fertility data frame from file `r basename(clutch_file)`.
-   Kakapo numbers per island per year from `r basename(kakapo_demog_file)`.

# Fertility model

## Load data

```{r functions}

ref_predfun <- function(fit, newdata = NULL) {
  return(t(posterior_linpred(fit,
                             newdata = newdata,
                             transform = FALSE
  )))
}

# Retrieve model data
extract_model_data <- function(object, newdata = NULL, wrhs = NULL,
                               orhs = NULL, extract_y = TRUE) {
  if (!extract_y) {
    resp_form <- NULL
  } else {
    resp_form <- ~.y
  }
  
  if (is.null(newdata)) {
    newdata <- data
  }
  
  if (is.null(wrhs) && !is.null(object) &&
      !is.null(object$weights) && length(object$weights) != 0) {
    wrhs <- ~weights
    newdata <- cbind(newdata, weights = object$weights)
  }
  
  if (is.null(orhs) && !is.null(object) &&
      !is.null(object$offset) && length(object$offset) != 0) {
    orhs <- ~offset
    newdata <- cbind(newdata, offset = object$offset)
  }
  
  args <- nlist(object, newdata, wrhs, orhs, resp_form)
  return(do_call(projpred:::.extract_model_data, args))
}

# For more readable parameter names in plots
fn_labels <- function(string){
  string <- sub('b_','',string)
  string <- gsub('scmother_age','Mother age',string)
  string <- gsub('scfather_age','Father age',string)
  string <- gsub('schandrear.mother','Mother HR',string)
  string <- gsub('schandrear.father','Father HR',string)
  string <- gsub('handrear.mother','Mother HR',string)
  string <- gsub('handrear.father','Father HR',string)
  string <- gsub('HRTRUE', 'HR', string)
  string <- gsub('scnumber.of.copulations','No. copulations',string)
  string <- gsub('scnumber.of.males','No. males',string)
  string <- gsub('sccopulations.mates','Mother copulations: ',string)
  string <- gsub('copulations.mates','Mother copulations: ',string)
  string <- gsub('Intercept','Intercept',string)
  string <- gsub('Differentmales','Different males',string)
  string <- gsub('2Pcopulations','1 male, >1 copulation',string)
  string <- gsub('2\\+ copulations','1 male, >1 copulation',string)
  string <- gsub('sckin','Mother/father kinship',string)
  string <- gsub("scprev.male.copulations", "Father previous copulations", string)
  string <- gsub("scprev.female.copulations", "Mother previous copulations", string)
  string <- gsub("sd_mother__Intercept", "SD(Mother intercept)", string)
  string <- gsub("sd_father__Intercept", "SD(Father intercept)", string)
  string <- gsub("sd_year__Intercept", "SD(Year intercept)", string)
  string <- gsub(": $","",string) # remove colon at end of string (to remove "Mating:" if no subsequent variable)
  
  return(string)

}
```

-   Remove observations with missing values
-   Scale and centre continuous predictors to mean of zero and SD=0.5 (see http://www.stat.columbia.edu/~gelman/research/published/priors11.pdf)

```{r read_data}
# Read clutch data file:
full_data <- read.csv(clutch_file, header = T, stringsAsFactors = T) %>%
  mutate(year = as.factor(year),
         handrear.mother = as.factor(handrear.mother),
         handrear.father = as.factor(handrear.father)) %>%
  rename_with(~ gsub("\\.","_", .x)) 
cat(sprintf("Loaded %d records from %s\n", nrow(full_data), basename(clutch_file)))  

# Retain only variables of interest and drop rows with missing values
data <- full_data %>%  dplyr::select(clutch_fert, mother_age, handrear_mother, father_age,
         handrear_father, copulations_mates, prev_male_copulations, prev_female_copulations, kin, father, mother, year) %>%
  tidyr::drop_na()

# Scale and centre inputs to mean of zero & SD = 0.5
data <- data %>% mutate(
  scmother_age = 0.5*scale(mother_age, center=T, scale=T) ,
  scfather_age = 0.5*scale(father_age, center=T, scale=T),
  scprev_male_copulations = 0.5*scale(prev_male_copulations, center=T, scale=T),
  scprev_female_copulations = 0.5*scale(prev_female_copulations, center=T, scale=T),
  sckin = 0.5*scale(kin, center=T, scale=T),
)

# Convert matrix columns to vectors (result of using scale)
data <- data %>% mutate(scmother_age = as.vector(scmother_age),
                        scfather_age = as.vector(scfather_age),
                        sckin = as.vector(sckin),
                        scprev_male_copulations = as.vector(scprev_male_copulations),
                        scprev_female_copulations = as.vector(scprev_female_copulations))

```


Show predictor distributions for numeric variables

```{r moddata_distrib}
facetlabs <- c('mother_age'='Mother age (years)', 'father_age' = 'Father age (years)', 'prev_male_copulations' = 'Father previous copulations', 'prev_female_copulations' = 'Mother previous copulations', 'kin' = 'Mother/father kinship')
df <- data %>%  dplyr::select(mother_age, father_age, prev_male_copulations, prev_female_copulations, kin)
dfl <- df %>% pivot_longer(everything(), names_to='variable') %>% 
  mutate(variable = factor(variable, levels=c('mother_age', 'father_age', 'prev_male_copulations', 'prev_female_copulations', 'kin')))
fill_col1 <- brewer.pal(name='Set2',n=3)[1]
fill_col2 <- brewer.pal(name='Set2',n=3)[2]
fill_col3 <- brewer.pal(name='Set2',n=3)[3]
ggplot(dfl, aes(x=value)) + 
#  geom_histogram(data=subset(dfl, variable %in% c('mother_age', 'father_age', 'prev_male_copulations')), binwidth = 2, closed = 'left') +
  geom_histogram(data=subset(dfl, variable %in% c('mother_age', 'father_age')), breaks = seq(0, 50, 2), closed = 'right', fill = fill_col1, colour = 'black' ) +
  geom_histogram(data=subset(dfl, variable %in% c('prev_male_copulations')), breaks = seq(0,40,2), closed = 'right', fill = fill_col2, colour = 'black'  ) +
  geom_histogram(data=subset(dfl, variable %in% c('prev_female_copulations')), breaks = seq(0,20,1), closed = 'right', fill = fill_col2, colour = 'black'  ) +
  geom_histogram(data=subset(dfl, variable %in% c('kin')), breaks = seq(0, 0.3, 0.01), closed = 'right', fill = fill_col3, colour = 'black'  ) + 
  facet_wrap(~variable, scales='free', labeller=labeller(variable=facetlabs), ncol=2) +
    scale_x_continuous(expand = c(0.01,0)) +
  labs(y = 'Frequency', x = '') + 
  guides(fill = 'none')


 ggsave("./figure/figure_s2_predictor_distributions.pdf", height = 7, width = 8)

```

```{r model_setup}
# Random variables:
grouping_variables <- c("father", "mother", "year")

# Predictors:
predictors <- c(
  "scmother_age", "handrear_mother", "scfather_age",
  "handrear_father", "copulations_mates", "scprev_male_copulations",
  "scprev_female_copulations", "sckin"
)
```

## Reference model

Fit full reference model

```{r model_structure}
# Formula for model
formula <- paste(
  "clutch_fert ~", paste0(predictors, collapse = " + "), " + ",
  paste(paste0("(1 | ", grouping_variables, ")"), collapse = " + "),
  "+ handrear_mother:handrear_father"
) %>%
  as.formula()
```

```{r orig_fit, warnings = TRUE}
# Fit original model with {brms}
fit_original <- brm(formula,
  data = data, family = bernoulli(),
  prior = set_prior(horseshoe()),
  iter = niter, 
  chains = nchains,
  seed = 1111,
  control = list(adapt_delta = 0.99)
)
fit_original

```

## Restricted variable selection

```{r ref_model}
# Set up variable selection
## run variable selection on the unconstrained latent space
ref_original <- brms:::get_refmodel.brmsfit(fit_original, seed = 1111)
f_latent <- colMeans(posterior_linpred(fit_original, transform = FALSE))
data[[".y"]] <- f_latent
dis_latent <- rep(1, 2*niter)

# Get reference model
ref <- init_refmodel(fit_original,
 data = data, formula = formula, family = gaussian(),
 ref_predfun = ref_predfun, div_minimizer = projpred:::linear_multilevel_mle,
 proj_predfun = projpred:::linear_multilevel_proj_predfun, dis = dis_latent,
 extract_model_data = extract_model_data, cvfun = ref_original$cvfun,
 seed = 1111
)
```

Constrain the variable selection to select the fixed terms first, then the random terms.

```{r restrict_search_terms}
# Order variables for selection: first fixed terms, then random terms
search_terms <- c(
  "1",
  "handrear_mother + handrear_father + handrear_mother:handrear_father",
  "scmother_age",
  "handrear_mother",
  "scfather_age",
  "handrear_father",
  "copulations_mates",
  "scprev_male_copulations",
  "scprev_female_copulations",
  "sckin",
  paste(
    "scmother_age + handrear_mother + scfather_age + handrear_father +",
    "copulations_mates + scprev_male_copulations + scprev_female_copulations + sckin +",
    "handrear_mother:handrear_father + (1 | father)"
  ),
  paste(
    "scmother_age + handrear_mother + scfather_age + handrear_father +",
    "copulations_mates + scprev_male_copulations + scprev_female_copulations + sckin +",
    "handrear_mother:handrear_father + (1 | mother)"
  ),
  paste(
    "scmother_age + handrear_mother + scfather_age + handrear_father +",
    "copulations_mates + scprev_male_copulations + scprev_female_copulations + sckin +",
    "handrear_mother:handrear_father + (1 | year)"
  )
)
```

```{r varsel_restrict}
vs_restricted <- varsel(ref, search_terms = search_terms, seed=1111)
summary(vs_restricted, stats = c('elpd'), type = c('mean', 'se', 'lower', 'upper', 'diff', 'diff_se'), deltas = T)
vs_binom <- vs_restricted

# Project onto latent space and then back to binomial: get better results than if just projecting original full model.
ll_fun <- ref_original$family$ll_fun
linkinv <- ref_original$family$linkinv
for (k in seq_along(vs_restricted$summaries$sub)) {
  vs_binom$summaries$sub[[k]]$mu <- linkinv(vs_restricted$summaries$sub[[k]]$mu)
  vs_binom$summaries$sub[[k]]$draws <-
    linkinv(vs_restricted$summaries$sub[[k]]$draws)
  lppd <- ll_fun(
    mu=vs_binom$summaries$sub[[k]]$draws,
    dis=NULL, y=as.numeric(as.matrix(data[, "clutch_fert"])),
    weights = ref$wobs
  )
  vs_binom$summaries$sub[[k]]$lppd <- apply(
    lppd, 1, projpred:::log_weighted_mean_exp, rep(1 / NCOL(lppd), NCOL(lppd))
  )
}

# Transform back to binomial space:
vs_binom$summaries$ref$mu <- linkinv(vs_restricted$summaries$ref$mu)
vs_binom$summaries$ref$draws <- linkinv(vs_restricted$summaries$ref$draws)
lppd <- ll_fun(
  vs_binom$summaries$ref$draws,
  NULL, as.numeric(as.matrix(data[, "clutch_fert"])),
  weights = ref$wobs
)
vs_binom$summaries$ref$lppd <- apply(
  lppd, 1, projpred:::log_weighted_mean_exp, ref$wsample
)
```

```{r varsel_plot}
## Plot variable selection results
elpd_replace <- function(string){
  string <- paste(toupper(string), " difference vs reference model")
}
plot(vs_binom, stats = c('elpd'), deltas=T, alpha=0.32) +
  scale_x_continuous(breaks = c(0, seq_along(vs_restricted$solution_terms)),
                     labels = c("Intercept", fn_labels(vs_restricted$solution_terms))) +
  scale_y_continuous(expand = c(0,0)) +
  expand_limits(y=c(-60,1)) +
  facet_wrap(statistic ~ ., strip.position = "left", labeller = labeller(statistic=elpd_replace)) +
  theme(axis.text.x = element_text(angle = 30, hjust = 1, vjust = 1),
        axis.ticks = element_line(),
        panel.grid.major.x = element_blank(),
        panel.grid.minor.x = element_blank(),
        panel.grid.major.y = element_blank(),
        panel.grid.minor.y = element_blank(),
        strip.text = element_blank(), # no facet text
        strip.placement = "outside",
        strip.background = element_blank(),
      panel.border = element_rect(fill = NA, colour = 'black')) +
  labs(x='Terms in the submodel', y = 'ELPD difference from the reference model') 
ggsave(file.path(outdir,"figure_1_varsel.pdf"), height = 6, width = 8)
```

```{r varsel_summary, caption = "Contribution to expected log predictive density (elpd) for each term in the model. Column 'elpd' shows the difference in elpd from the reference model; 'elpd_diff' and 'elpd_diff_pc' give the difference and percentage difference in the elpd compared to the previous term. "}
# Makek table of variablel selection results
d <- summary(vs_binom, type=c('mean', 'se', 'diff', 'lower', 'upper'), stats=c('elpd'), deltas=T)

# Add contribution of difference to ELPD for each term, from the previous term:
tot_elpd <- d$selection$elpd[nrow(d$selection)] - d$selection$elpd[1]
dsel <- d$selection %>% mutate(elpd_diff = elpd - lag(elpd),
                       elpd_diff_pc = 100 * elpd_diff / tot_elpd)
format(dsel, digits=2)

# Random term contributions to ELPD:
cat(sprintf("Contribution of random model terms to ELPD difference = %.1f%%", dsel %>% filter(grepl("|", solution_terms, fixed=T)) %>% summarise(tot_elpd_diff_pc = sum(elpd_diff_pc)) %>% as.numeric()))
```


### Projection - full model

Projected marginals of the full model

```{r project_full}
# Set the solution terms - all terms
if (suggest_size(vs_binom) > length(vs_binom$solution_terms)){
  solution_terms <- vs_binom$solution_terms[seq_len(suggest_size(vs_binom)-1)]
} else {
  solution_terms <- vs_binom$solution_terms[seq_len(suggest_size(vs_binom))]
}
projection <- projpred::project(vs_restricted, solution_terms = solution_terms, seed=1111)

#Project onto latent space and then back to binomial: get better results than if just projecting original full model.
ll_fun <- ref_original$family$ll_fun
linkinv <- ref_original$family$linkinv
for (k in seq_along(projection$summaries$sub)) {
  projection$summaries$sub[[k]]$mu <- linkinv(projection$summaries$sub[[k]]$mu)
  projection$summaries$sub[[k]]$draws <-
    linkinv(projection$summaries$sub[[k]]$draws)
  lppd <- ll_fun(
    projection$summaries$sub[[k]]$draws,
    NULL, as.numeric(as.matrix(data[, "clutch_fert"])),
    weights = ref$wobs
  )
  projection$summaries$sub[[k]]$lppd <- apply(
    lppd, 1, projpred:::log_weighted_mean_exp, rep(1 / NCOL(lppd), NCOL(lppd))
  )
}

# Project back to binomial space
projection$summaries$ref$mu <- linkinv(projection$summaries$ref$mu)
projection$summaries$ref$draws <- vs_binom$summaries$ref$draws
lppd <- ll_fun(
  projection$summaries$ref$draws,
  NULL, as.numeric(as.matrix(data[, "clutch_fert"])),
  weights = ref$wobs
)
projection$summaries$ref$lppd <- apply(
  lppd, 1, projpred:::log_weighted_mean_exp, ref$wsample
)
```

R^2 for original model:

```{r r2_original}
# Compare with brms::bayes_R2 function
bayes_R2(fit_original)
```

R^2 for full projection:

```{r r2_projection_full}
# Modified function to calculate R2 for projected model
# Modified from https://avehtari.github.io/bayes_R2/bayes_R2.html#1_Introduction
bayes_R2_res <- function(proj) {
  y <- get_y(proj$refmodel$fit)
  # Use proj_linpred instead of rstanarm::posterior_epred
  #   use $pred to get values in response space
  ypred_latent <- proj_linpred(proj, transform = T)$pred
  # Apply inverse link function to output of proj_linpred to convert from latent function
  ypred <- ref_original$family$linkinv(ypred_latent)

  if (proj$refmodel$fit$family$family == "binomial" && NCOL(y) == 2) {
    trials <- rowSums(y)
    y <- y[, 1]
    ypred <- ypred %*% diag(trials)
  }
  e <- -1 * sweep(ypred, 2, y)
  var_ypred <- apply(ypred, 1, var)
  var_e <- apply(e, 1, var)
  r2 <- var_ypred / (var_ypred + var_e)
    r2 %>% as.data.frame(.) %>%
    summarise(Mean = mean(r2), SD = sd(r2), Q2.5 = quantile(r2, 0.025), Q97.5 = quantile(r2, 0.975))

}
(R2_res <- bayes_R2_res(projection))

```


ROPE plot and posterior statistics. Use `rope_range` to specify range of ROPE, which is `r rope_range(fit_original)` for logistic regression.

```{r project_full_rope, eval=T, fig.height=8}
# Plot ROPE
mp <- as.data.frame(as.matrix(projection)) %>% 
  select(!starts_with("r_"), -sigma) # don't plot random factors or sigma

# Add median and HDI
gmp <- pivot_longer(mp %>% select(-b_Intercept), cols=everything(), names_to='variable')

# Retain order of variables for plot:
gmp$variable <- fct_relevel(gmp$variable, names(mp))
gmp$y <- gmp$variable
(p <- plot(rope(mp,ci=ropeci, range=rope_range(fit_original))) + 
    stat_pointinterval(data=gmp, aes(y=factor(variable, levels=names(mp)), x=value, height=NULL,fill=NULL), point_interval=median_hdi, .width=c(0.5, 0.95), normalize='xy',point_size=3, point_colour='black', interval_colour='blue', shape=21, point_fill='yellow', alpha=0.5) +
    scale_y_discrete(labels=fn_labels, expand = expansion(add = c(-0,1.2)))  +
    scale_x_continuous(labels = function(x)x/2) + # to convert posterior scale from 0.5 SD to SD
    labs(title='', y = 'Variable', x = "Possible values (SD)")  +
    guides(fill = 'none') 
)

ggsave(file.path(outdir, "figure_2_posterior_full.pdf"), height = 6, width = 8)

# Posterior statistics
names(mp) <- fn_labels(names(mp))
describe_posterior(mp, ci_method='hdi', ci=0.95, rope_ci=ropeci, rope_range=rope_range(fit_original), centrality = "median",test = c("p_direction", "p_significance", "rope", 'equivalence_test'))
```

### Projection - reduced model

Project only the `copulations` and `hand-rearing` fixed predictors, since these contribute the most to the variance and have non-zero posteriors in the full model, plus the random terms

```{r project_reduced, eval=T, cache=F}
# Set solution terms: best two fixed terms and all random terms
solution_terms <- c(vs_binom$solution_terms[1:2],
                     vs_binom$solution_terms[10:12])
  projection <- projpred::project(vs_restricted, solution_terms = solution_terms, seed=1111)

# Project onto latent space and then back to binomial: get better results than if just projecting original full model.
ll_fun <- ref_original$family$ll_fun
linkinv <- ref_original$family$linkinv
for (k in seq_along(projection$summaries$sub)) {
  projection$summaries$sub[[k]]$mu <- linkinv(projection$summaries$sub[[k]]$mu)
  projection$summaries$sub[[k]]$draws <-
    linkinv(projection$summaries$sub[[k]]$draws)
  lppd <- ll_fun(
    projection$summaries$sub[[k]]$draws,
    NULL, as.numeric(as.matrix(data[, "clutch_fert"])),
    weights = ref$wobs
  )
  projection$summaries$sub[[k]]$lppd <- apply(
    lppd, 1, projpred:::log_weighted_mean_exp, rep(1 / NCOL(lppd), NCOL(lppd))
  )
}

# Project back to binomial
projection$summaries$ref$mu <- linkinv(projection$summaries$ref$mu)
projection$summaries$ref$draws <- vs_binom$summaries$ref$draws
lppd <- ll_fun(
  projection$summaries$ref$draws,
  NULL, as.numeric(as.matrix(data[, "clutch_fert"])),
  weights = ref$wobs
)
projection$summaries$ref$lppd <- apply(
  lppd, 1, projpred:::log_weighted_mean_exp, ref$wsample
)
```

R2 of projected reduced model:

```{r r2_projection_reduced}
(R2_res <- bayes_R2_res(projection))
```


ROPE plot and posterior statistics:

```{r project_reduced_rope, eval=T, fig.height=8}
# Plot ROPE
mp <- as.data.frame(as.matrix(projection))%>% 
  select(!starts_with("r_"), -sigma) # don't plot random factors or sigma

# Add median and HDI
gmp <- pivot_longer(mp %>% select(-b_Intercept), cols=everything(), names_to='variable')

# Retain order of variables:
gmp$variable <- fct_relevel(gmp$variable, names(mp))
gmp$y <- gmp$variable
plot(rope(mp,ci=ropeci, range=rope_range(fit_original))) + 
  stat_pointinterval(data=gmp, aes(y=factor(variable, levels=names(mp)), x=value, height=NULL,fill=NULL), point_interval=median_hdi, .width=c(0.5, 0.95), normalize='xy',point_size=3, point_colour='black', interval_colour='blue', shape=21,point_fill='yellow', alpha=0.5) +
  scale_y_discrete(labels=fn_labels, expand = expansion(add = c(-0,1.2))) + 
      scale_x_continuous(labels = function(x)x/2) + # to convert posterior scale from 0.5 SD to SD
    labs(title='', y = 'Variable', x = "Possible values (SD)")  +
  guides(fill='none')

ggsave(file.path(outdir, "figure_3_posterior_reduced.pdf"), height = 6, width = 8)

# Posterior stats:
names(mp) <- fn_labels(names(mp))
describe_posterior(mp, ci_method='hdi', ci=0.95, rope_ci=ropeci, rope_range=rope_range(fit_original), centrality = "median",test = c("p_direction", "p_significance", "rope", 'equivalence_test'))

```

#### Marginal means

Evaluate interaction plot of estimated marginal means from the projected posterior for hand-rearing and number of copulations combined:

```{r project_reduced_marg_hr_mate}

# Create projection dataframe
mpb <- as.data.frame(as.matrix(projection)) %>% select(starts_with("b_")) %>% rename_with(.fn=function(x) gsub("b_","",x), .cols=everything())  %>% as.matrix(.)

# Grid for copulations_mates
grd_hr2 <- qdrg(~ copulations_mates + handrear_father , data=fit_original$data, mcmc=mpb[, c('Intercept','copulations_mates2+ copulations', 'copulations_matesDifferent males', 'handrear_fatherTRUE')], link='logit')


# Plot without data:
proj.int <- emmip(grd_hr2, formula("~copulations_mates  + handrear_father"), type='response', plotit=F) %>%
  mutate(father_rear= case_when(handrear_father=='TRUE' ~ 'Hand-reared',
                                 handrear_father=='FALSE' ~ 'Wild-reared'))
ghr_mate <- ggplot() + 
  geom_pointrange(data=proj.int, aes(x=copulations_mates, y=yvar, ymin=LCL, ymax=UCL, colour=father_rear, shape = father_rear), position=position_dodge(width=0.1))  + 
  labs(y='Probability of clutch fertility', x='', colour='Father rearing', shape = 'Father rearing') + 
  scale_x_discrete(labels=fn_labels) +
  scale_colour_brewer(palette = 'Set2', direction = -1) # colour-blind friendly

ggsave(file.path(outdir, "figure_4_predict.pdf"), ghr_mate, height = 6, width = 8)


# Plot with data:
ghr_mate + 
  geom_jitter(data=fit_original$data %>% 
                mutate(father_rear= case_when(
                  handrear_father=='TRUE' ~ 'Hand-reared',
                  handrear_father=='FALSE' ~ 'Wild-reared')), 
              aes(x=copulations_mates, y=clutch_fert, colour=father_rear, shape = father_rear), alpha=0.5, width=0.1, height=0.05)
ggsave(file.path(outdir, "figure_4_predict_data.pdf"), height = 6, width = 8)

# Results table:
proj.int %>% rename(clutch.fertility = yvar) %>%
  mutate(father_rear= case_when(handrear_father=='TRUE' ~ 'Hand-reared',
                                 handrear_father=='FALSE' ~ 'Wild-reared')) %>%
  select(copulations_mates, father_rear, clutch.fertility, LCL, UCL) %>%
  format(., digits=3)
```

# Multiple copulation and kakapo density

```{r density_data}
# Read number of kakapo per island per year
nk <- read.csv(kakapo_demog_file, header = T) 

# Number of copulations/males per island per year per number of matings/mates
tc <- table(full_data$Island, full_data$year, full_data$copulations_mates)
dtc <- data.frame(tc) %>% rename(Island = Var1, year = Var2, copulations = Var3) %>% mutate(year = as.numeric(as.character(year)))

# Total clutches per island:
dtc_tot <- dtc %>% group_by(year, Island) %>% summarise(totclutch=sum(Freq))
dtc <- left_join(dtc, dtc_tot, by=c('year', 'Island'))

# Combine dataframes: number of kakapo per island and copulations proportions
nk2 <- left_join(dtc, nk %>% filter(ageClass=='Adult'), by=c('year', 'Island'), suffix = c('.cop', '.kak')) %>%
  mutate(prop.kak = Freq.cop / Freq.kak,
         prop.clutch = Freq.cop / totclutch) %>%
  filter(!is.na(Sex) & !is.na(Freq.kak) & Freq.kak > 0)
```

Combine repeated copulations with the same male and copulations with different males to compare single vs multiple copulations.

Only consider Whenua Hou from 1990 onwards.

```{r density_combine, fig.width=18, fig.height=12}

nk2 <- nk2 %>% mutate(copulations_comb = fct_collapse(copulations, 
                                              single = "1 copulation",
                                              multiple = c("2+ copulations", "Different males")))
# Totals:
nkg <- nk2 %>% 
  group_by(Island, year, Sex, copulations_comb) %>% 
  summarise(Freq.cop=sum(Freq.cop, na.rm=T), Freq.kak = mean(Freq.kak, na.rm = T), totclutch = mean(totclutch, na.rm = T)) %>%
  mutate(prop.clutch = Freq.cop / totclutch)

# Only Whenua Hou from 1990:
nkgsub <- nkg %>% filter(Island=='Whenua Hou' & year>=1990 & copulations_comb == 'multiple')
```

## Number of copulations

Show table number of copulations vs number of mates

```{r tab_num_cop_mate}
table(`Number of mates` = full_data$number_of_males, `Number of copulations` = full_data$number_of_copulations)
```


## Number of kakapo

Multiple copulation proportion vs number of males and females

```{r density_mult_num}
# Calculate correlation:
(cor <- nkgsub %>% ungroup(.) %>% dplyr::select(Sex, Freq.kak, prop.clutch) %>% group_by( Sex) %>% correlation())
cor$p
# Base plot:
col <- brewer.pal(name='Set1',n=3)[2]
gwh1990_comb <- ggplot(nkgsub %>% filter(!is.na(prop.clutch)), aes(x= Freq.kak, y = prop.clutch)) + 
  geom_point(size=2, colour=col) + 
  geom_smooth(aes(shape=NULL), fill=col, method=lm, alpha=0.2) + 
  labs(y = "Proportion of clutches with multiple copulations", x = 'Number of adult kakapo')  + 
  facet_wrap(~Sex, scales='free_x')

```

## Sex ratio

Multiple copulation proportion vs sex ratio:

```{r density_mult_sex_ratio_data}
# Calculate sex ratio
srg <- nkgsub %>% 
  pivot_wider(id_cols = c(Island, year, copulations_comb, Freq.cop, totclutch, prop.clutch), names_from = 'Sex', values_from="Freq.kak") %>%
  mutate(sex.ratio = Female/Male)

# Calculation correlation:
(corsex <- srg %>% ungroup(.) %>% dplyr::select(sex.ratio, prop.clutch)  %>% correlation(bayesian=F))
corsex$p
```

```{r density_mult_sex_ratio, fig.keep=1}
col <- brewer.pal(name='Set1',n=3)[1]
# Plot of multiple copulation frequency vs sex ratio
gswh1990comb <- ggplot(srg %>% filter(copulations_comb=='multiple'), aes(x= sex.ratio, y=prop.clutch)) + 
  geom_point(size=2, colour=col) + geom_smooth(aes(shape=NULL), method=lm, alpha=0.2, colour=col, fill=col) + 
  labs(y = "Prop. of clutches with multiple copulations", x = 'Female:male sex ratio') 

```

## Number and sex ratio combined

Combine number of male/female and sex ratio plots:

```{r combine_number_sex_ratio}
# Separate panels for females, males and sex ratio
# Multiple copulation frequency vs number of females
col <- brewer.pal(name='Set2',n=3)[1] # colour-blind friendly
gwh1990_female <- ggplot(nkgsub %>% filter(!is.na(prop.clutch) & Sex == 'Female'), aes(x= Freq.kak, y = prop.clutch)) + 
  geom_point(size=2, colour=col) + 
  geom_smooth(aes(shape=NULL), colour = col, fill=col, method=lm, alpha=0.2) + 
  labs(y = "Proportion of clutches", x = 'Number of females') +
  coord_cartesian(ylim = c(0,1)) + 
  expand_limits(x=40)

# Multiple copulation frequency vs number of males
col <- brewer.pal(name='Set2',n=3)[2]
gwh1990_male <- ggplot(nkgsub %>% filter(!is.na(prop.clutch) & Sex == 'Male'), aes(x= Freq.kak, y = prop.clutch)) + 
  geom_point(size=2, colour=col) + 
  geom_smooth(aes(shape=NULL), fill=col, method=lm, alpha=0.2, colour=col, fill=col) + 
  labs(y = "", x = 'Number of males')  +
  coord_cartesian(ylim = c(0,1)) + 
  expand_limits(x=c(15,30))

# Multiple copulation frequency vs sex ratio
col <- brewer.pal(name='Set2',n=3)[3]
gwh1990_sexratio <- ggplot(srg %>% filter(copulations_comb=='multiple'), aes(x= sex.ratio, y=prop.clutch)) + 
  geom_point(size=2, colour=col) + 
  geom_smooth(aes(shape=NULL), method=lm, alpha=0.2, colour=col, fill=col) + 
  labs(y = "", x = 'Female:male sex ratio') +
  coord_cartesian(ylim = c(0,1)) + 
  expand_limits(x=0.4) 

ggarrange(gwh1990_female,
          gwh1990_male,
          gwh1990_sexratio,
          common.legend = T , 
          labels = c("A", "B", "C"),
          label.x = 0.25,
          label.y = 0.98,
          ncol = 3,
          nrow = 1,
          widths=c(1,1,1)) 


# For publication:
ggsave(filename = file.path(outdir, 'figure_5_copulation_sex_ratio.pdf'), plot=last_plot(), device = 'pdf', width=10, height=6 )

```

## Change over time

Show the change in Whenua Hou population and sex ratio over time (note that these data include some years in which there was no breeding):

```{r time_sex_ratio}
# Total population
ggplot(srg %>% filter(!is.na(sex.ratio))  , aes(x = year, y = Female + Male)) +
         geom_point() + 
         geom_line() +
    scale_x_continuous(breaks = seq(min(srg$year), max(srg$year), 5), minor_breaks = c(min(srg$year): max(srg$year))) + 
  scale_y_continuous(breaks = seq(0,1,0.2)) +
  labs(y = 'Number of adult kakapo') 
  

# Male and female population
ggplot(srg %>% filter(!is.na(sex.ratio) & !is.nan(prop.clutch)) %>% pivot_longer(cols = Female:Male, names_to = 'variable') , aes(x = year, y = value, colour = variable)) +
         geom_point() + 
         geom_line() +
  facet_wrap(~variable, scales = 'fixed') + 
  guides(colour = 'none') + 
    scale_x_continuous(breaks = seq(min(srg$year), max(srg$year), 5), minor_breaks = c(min(srg$year): max(srg$year))) + 
  labs(y = 'Number of adult kakapo')
  
# Sex ratio
ggplot(srg %>% filter(!is.na(sex.ratio)& !is.nan(prop.clutch)) , aes(x = year, y = sex.ratio)) +
         geom_point() + 
         geom_line() +
    scale_x_continuous(breaks = seq(min(srg$year), max(srg$year), 5), minor_breaks = c(min(srg$year): max(srg$year))) + 
  labs(y = 'F:M adult sex ratio')

```
Change in multiple copulation rate over time:

```{r time_mult_copulation}
# Sex ratio
ggplot(srg %>% filter(!is.na(sex.ratio)& !is.nan(prop.clutch)) , aes(x = year, y = prop.clutch)) +
         geom_point() + 
         geom_line() +
  scale_x_continuous(breaks = seq(min(srg$year), max(srg$year), 5), minor_breaks = c(min(srg$year): max(srg$year))) + 
  scale_y_continuous(breaks = seq(0,1,0.2)) +
  labs(y = 'Proportion of multiple copulations')

```

# Session information

```{r session}
sessionInfo()
```
